# Supplementary material for: Alaptide from synchrotron powder diffraction data
Source: Acta Crystallogr Sect E Struct Rep Online. 2010 Mar 13;66(Pt 4):o821. doi: 10.1107/S1600536810007750 (PMC2983785; doi:10.1107/S1600536810007750)
Supplement: Supplementary file 1 [file e-66-0o821-sup1.cif]

##############################################################################
###                                                                        ###
###        Electronic paper (Acta Crystallographica Section E)             ###
###                                                                        ###
##############################################################################
#                                                                            #
# This CIF contains the data in a paper accepted for publication in Acta     #
# Crystallographica Section E. It conforms to the requirements of Notes      #
# for Authors for Section E, and has been peer reviewed under the auspices   #
# of the IUCr Commission on Journals.                                        #
#                                                                            #
# Full details of the Crystallographic Information File format               #
# are given in the paper "The Crystallographic Information File (CIF):       #
# a New Standard Archive File for Crystallography" by S. R. Hall, F. H.      #
# Allen and I. D. Brown [Acta Cryst. (1991), A47, 655-685].                  #
#                                                                            #
# The current version of the core CIF dictionary is obtainable from          #
# ftp://ftp.iucr.org/pub/cif_core.dic. The current version number is 2.4.    #
#                                                                            #
# Software is freely available for graphical display of the structure(s) in  #
# this CIF.  For information consult the CIF home page http://www.iucr.org/  #
# cif/home.html                                                              #
#                                                                            #
# This file may be used for bona fide research purposes within the           #
# scientific community so long as proper attribution is given to the journal # 
# article from which it was obtained.                                        #
#                                                                            #
##############################################################################
                                             
data_global
_journal_data_validation_number     ?
_journal_date_recd_electronic     2010-01-06
_journal_date_accepted     2010-03-01
_journal_name_full     'Acta Crystallographica, Section E'
_journal_year     2010
_journal_volume     66
_journal_issue      4
_journal_page_first     o821
_journal_page_last     o821
_journal_paper_category     QO
_journal_coeditor_code     LH2977
_publ_contact_author_name     'Jan Rohlicek'
_publ_contact_author_address
;
Department of Solid State Chemistry, Prague Institute of Chemical Technology,
Technick\'a 5, 166 28 Prague 6, Czech Republic
;
_publ_contact_author_email     'rohlicej@vscht.cz'
_publ_contact_author_fax     '+420220444141'
_publ_contact_author_phone     '+420220444141'
_publ_section_title
;
Alaptide from synchrotron powder diffraction data
;
loop_
    _publ_author_name
    _publ_author_footnote
    _publ_author_address
    'Rohl\'i\<cek, Jan' .
;
Department of Solid State Chemistry, Prague Institute of Chemical Technology,
Technick\'a 5, 166 28 Prague 6, Czech Republic
;
    'Maixner, Jaroslav' .
;
Central Laboratories, Prague Institute of Chemical Technology, Technick\'a 5,
166 28 Prague 6, Czech Republic
;
    'Pa\<zout, Richard' .
;
Central Laboratories, Prague Institute of Chemical Technology, Technick\'a 5,
166 28 Prague 6, Czech Republic
;
    'Hu\<s\'ak, Michal' .
;
Department of Solid State Chemistry, Prague Institute of Chemical Technology,
Technick\'a 5, 166 28 Prague 6, Czech Republic
;
    'Cibulkov\'a, Jana' .
;
Central Laboratories, Prague Institute of Chemical Technology, Technick\'a 5,
166 28 Prague 6, Czech Republic
;
    'Kratochv\'il, Bohumil' .
;
Department of Solid State Chemistry, Prague Institute of Chemical Technology,
Technick\'a 5, 166 28 Prague 6, Czech Republic
;
_publ_section_synopsis     .
data_I
_pd_block_diffractogram_id     ?
_chemical_name_systematic
;
(8<i>S</i>)-8-methyl-6,9-diazaspiro[4.5]decane-7,10-dione
;
_chemical_name_common     alaptide
_chemical_formula_moiety     'C9 H14 N2 O2'
_chemical_formula_sum     'C9 H14 N2 O2'
_chemical_formula_structural     ?
_chemical_formula_analytical     ?
_chemical_formula_iupac     'C9 H14 N2 O2'
_chemical_formula_weight     182.22
_chemical_melting_point     ?
_symmetry_space_group_name_hall     'P 2ac 2ab'
_space_group_crystal_system     orthorhombic
_space_group_name_H-M_alt     'P 21 21 21'
_space_group_name_Hall     'P 2ac 2ab'
loop_
    _symmetry_equiv_pos_site_id
    _symmetry_equiv_pos_as_xyz
    1 +x,+y,+z
    2 +x+1/2,-y+1/2,-z
    3 -x,+y+1/2,-z+1/2
    4 -x+1/2,-y,+z+1/2
_cell_length_a     21.14118(7)
_cell_length_b     7.22207(2)
_cell_length_c     6.14610(3)
_cell_angle_alpha     90.0
_cell_angle_beta     90.0
_cell_angle_gamma     90.0
_cell_volume     938.405(5)
_cell_formula_units_Z     4
_cell_measurement_temperature     293
_cell_measurement_pressure     101
_cell_special_details
; ?
;
_exptl_crystal_density_diffrn     1.290
_exptl_crystal_F_000     392
_pd_char_colour     white
_pd_char_particle_morphology     'no specific habit'
_exptl_absorpt_coefficient_mu     ?
_exptl_absorpt_correction_type     ?
_exptl_absorpt_process_details     ?
_exptl_absorpt_correction_T_min     ?
_exptl_absorpt_correction_T_max     ?
_exptl_special_details
;
;
_diffrn_ambient_temperature     293
_diffrn_radiation_type     synchrotron
_diffrn_radiation_wavelength     0.79984
_diffrn_radiation_source     synchrotron
_diffrn_radiation_monochromator     Si(111)
_diffrn_measurement_device_type     'ID31 ESRF Grenoble'
_pd_instr_dist_src/spec     ?
_pd_instr_dist_spec/detc     ?
_pd_instr_location
;
?
;
_pd_meas_2theta_fixed     ?
_pd_meas_2theta_range_min     1.002
_pd_meas_2theta_range_max     48.012
_pd_meas_2theta_range_inc     0.003
_pd_meas_number_of_points     15671
_pd_meas_scan_method     step
_pd_meas_special_details
;  ?
;
_refine_special_details
;
;
_reflns_number_total     392
_refine_ls_matrix_type     full
_refine_ls_goodness_of_fit_all     3.90
_refine_ls_restrained_S_all     ?
_refine_ls_number_parameters     53
_refine_ls_number_restraints     37
_refine_ls_number_constraints     0
_refine_ls_hydrogen_treatment     noref
_refine_ls_weighting_scheme     sigma
_refine_ls_weighting_details     'w = 1/\s(Y~obs~)^2^'
_refine_ls_shift/su_max     0.06
_refine_ls_shift/su_mean     0.01
_refine_ls_extinction_method     ?
_refine_ls_extinction_coef     ?
loop_
    _atom_type_symbol
    _atom_type_scat_dispersion_real
    _atom_type_scat_dispersion_imag
    _atom_type_scat_source
    N 0.000 0.000 International_Tables_Vol_C
    C 0.000 0.000 International_Tables_Vol_C
    O 0.000 0.000 International_Tables_Vol_C
    H 0.000 0.000 International_Tables_Vol_C
_computing_data_collection
                       'ESRF SPEC package (Certified Scientific Software, 2003)'
_computing_cell_refinement     'EXPO2004 package (Altomare <i>et al.</i>, 1999)'
_computing_data_reduction     'CRYSFIRE2004 (Shirley, 2000)'
_computing_structure_solution
                               'EXPO2004 package (Altomare <i>et al.</i>, 1999)'
_computing_structure_refinement     'GSAS (Larson & Von Dreele, 1994)'
_computing_molecular_graphics
;
Mercury (Macrae <i>et al.</i>,  2006) and PLATON (Spek, 2009)
;
_computing_publication_material
;
enCIFer (Allen <i>et al.</i>,  2004)
;
_pd_calibration_special_details
; ?
;
_pd_prep_cool_rate     ?
_pd_prep_pressure     101
_pd_prep_temperature     293
_pd_proc_2theta_range_min     1.001052
_pd_proc_2theta_range_max     48.01105
_pd_proc_2theta_range_inc     0.003
_pd_proc_info_data_reduction     ?
_pd_proc_info_excluded_regions     no
_pd_proc_ls_background_function     'Shifted Chebyschev '
_pd_proc_ls_pref_orient_corr
;
March--Dollase (Dollase, 1986);
direction of preferred orientation is 101; MD = 0.93
;
_pd_proc_ls_prof_R_factor     0.0584
_pd_proc_ls_prof_wR_factor     0.0885
_pd_proc_ls_prof_wR_expected     0.0233
_pd_proc_ls_profile_function     ?
_pd_proc_ls_special_details
; ?
;
_pd_proc_number_of_points     15671
_pd_proc_wavelength     0.79984
_pd_spec_mount_mode     transmission
_pd_spec_mounting     capilary
_pd_spec_shape     cylinder
_pd_spec_size_axial     40
_pd_spec_size_equat     1
_pd_spec_size_thick     1
loop_
    _atom_site_type_symbol
    _atom_site_label
    _atom_site_fract_x
    _atom_site_fract_y
    _atom_site_fract_z
    _atom_site_U_iso_or_equiv
    _atom_site_thermal_displace_type
    _atom_site_occupancy
    C C1 -0.08373(10) 0.2121(8) -0.0450(5) 0.027(3)   Uiso 1.0
    C C2 -0.01869(8) 0.3035(3)   -0.0158(4) 0.035(3)   Uiso 1.0
    C C3 0.01033(9) 0.27000(17) 0.2032(3)   0.052(3)   Uiso 1.0
    N N4 0.07052(9) 0.2345(4) 0.2137(3)   0.026(2)   Uiso 1.0
    C C5 0.11718(7) 0.2470(3)   0.0365(3)   0.027(3)   Uiso 1.0
    C C6 0.08529(8) 0.23092(17) -0.1846(3)   0.025(3)   Uiso 1.0
    N N7 0.02321(9) 0.2505(4) -0.1937(3)   0.027(2)   Uiso 1.0
    O O8 0.11977(11) 0.2014(4) -0.3425(4)   0.047(2)   Uiso 1.0
    C C9 0.16843(14) 0.0925(6) 0.0590(5) 0.043(4) Uiso 1.0
    C C10 0.15361(16) 0.4304(5) 0.0487(5) 0.133(6) Uiso 1.0
    C C11 0.20873(16) 0.3907(9) 0.1995(5) 0.165(5) Uiso 1.0
    C C12 0.22476(14) 0.1870(9) 0.1704(8) 0.114(4) Uiso 1.0
    O O13 -0.02052(12) 0.2734(4) 0.3727(4) 0.0319(18) Uiso 1.0
    H H11 -0.0992 0.2386 -0.1875 0.0346 Uiso 1.0
    H H12 -0.1121 0.2595 0.0598 0.0346 Uiso 1.0
    H H13 -0.0795 0.0821 -0.0282 0.0346 Uiso 1.0
    H H21 -0.025 0.4337 -0.0286 0.0516 Uiso 1.0
    H H91 0.181 0.0494 -0.0796 0.063 Uiso 1.0
    H H92 0.1531 -0.0061 0.1445 0.063 Uiso 1.0
    H H101 0.1686 0.4665 -0.0916 0.18 Uiso 1.0
    H H102 0.1276 0.5269 0.1053 0.18 Uiso 1.0
    H H111 0.2441 0.4664 0.1615 0.2445 Uiso 1.0
    H H112 0.197 0.4181 0.3464 0.2445 Uiso 1.0
    H H121 0.2617 0.1746 0.089 0.168 Uiso 1.0
    H H122 0.2309 0.1335 0.313 0.168 Uiso 1.0
    H H71 0.006 0.2305 -0.3181 0.0296 Uiso 1.0
    H H41 0.0848 0.2013 0.3384 0.0271 Uiso 1.0
loop_
    _geom_bond_atom_site_label_1
    _geom_bond_atom_site_label_2
    _geom_bond_site_symmetry_1
    _geom_bond_site_symmetry_2
    _geom_bond_distance
    _geom_bond_publ_flag
    O8 C6 . 1_555 1.232(3) N
    O13 C3 . 1_555 1.229(3) N
    N4 C3 . 1_555 1.300(3) N
    N4 C5 . 1_555 1.472(3) N
    N7 C2 . 1_555 1.458(3) N
    N7 C6 . 1_555 1.321(3) N
    C1 C2 . 1_555 1.536(4) N
    C2 C3 . 1_555 1.499(3) N
    C5 C6 . 1_555 1.521(3) N
    C5 C9 . 1_555 1.561(4) N
    C5 C10 . 1_555 1.534(4) N
    C9 C12 . 1_555 1.534(5) N
    C10 C11 . 1_555 1.516(5) N
    C11 C12 . 1_555 1.520(9) N
    N4 H41 . 1_555 0.86 N
    N7 H71 . 1_555 0.86 N
    C1 H11 . 1_555 0.95 N
    C1 H12 . 1_555 0.94 N
    C1 H13 . 1_555 0.95 N
    C2 H21 . 1_555 0.95 N
    C9 H91 . 1_555 0.95 N
    C9 H92 . 1_555 0.94 N
    C10 H101 . 1_555 0.95 N
    C10 H102 . 1_555 0.95 N
    C11 H111 . 1_555 0.96 N
    C11 H112 . 1_555 0.96 N
    C12 H121 . 1_555 0.93 N
    C12 H122 . 1_555 0.97 N
loop_
    _geom_angle_atom_site_label_1
    _geom_angle_atom_site_label_2
    _geom_angle_atom_site_label_3
    _geom_angle_site_symmetry_1
    _geom_angle_site_symmetry_2
    _geom_angle_site_symmetry_3
    _geom_angle
    _geom_angle_publ_flag
    C3 N4 C5 1_555 . 1_555 127.39(18) N
    C2 N7 C6 1_555 . 1_555 126.85(18) N
    N7 C2 C1 1_555 . 1_555 110.1(2) N
    N7 C2 C3 1_555 . 1_555 112.48(16) N
    C1 C2 C3 1_555 . 1_555 113.7(2) N
    O13 C3 N4 1_555 . 1_555 118.8(2) N
    O13 C3 C2 1_555 . 1_555 122.7(2) N
    N4 C3 C2 1_555 . 1_555 118.50(17) N
    N4 C5 C6 1_555 . 1_555 111.05(14) N
    N4 C5 C9 1_555 . 1_555 110.8(2) N
    N4 C5 C10 1_555 . 1_555 110.7(2) N
    C6 C5 C9 1_555 . 1_555 109.39(18) N
    C6 C5 C10 1_555 . 1_555 109.39(18) N
    C9 C5 C10 1_555 . 1_555 105.3(2) N
    O8 C6 N7 1_555 . 1_555 124.94(19) N
    O8 C6 C5 1_555 . 1_555 117.03(17) N
    N7 C6 C5 1_555 . 1_555 118.02(16) N
    C5 C9 C12 1_555 . 1_555 105.1(3) N
    C5 C10 C11 1_555 . 1_555 104.6(3) N
    C10 C11 C12 1_555 . 1_555 106.4(4) N
    C9 C12 C11 1_555 . 1_555 108.1(3) N
    C3 N4 H41 1_555 . 1_555 116 N
    C5 N4 H41 1_555 . 1_555 116 N
    C2 N7 H71 1_555 . 1_555 117 N
    C6 N7 H71 1_555 . 1_555 116 N
    C2 C1 H11 1_555 . 1_555 109 N
    C2 C1 H12 1_555 . 1_555 109 N
    C2 C1 H13 1_555 . 1_555 109 N
    H11 C1 H12 1_555 . 1_555 110 N
    H11 C1 H13 1_555 . 1_555 109 N
    H12 C1 H13 1_555 . 1_555 110 N
    N7 C2 H21 1_555 . 1_555 106 N
    C1 C2 H21 1_555 . 1_555 107 N
    C3 C2 H21 1_555 . 1_555 107 N
    C5 C9 H91 1_555 . 1_555 111 N
    C5 C9 H92 1_555 . 1_555 111 N
    C12 C9 H91 1_555 . 1_555 109 N
    C12 C9 H92 1_555 . 1_555 111 N
    H91 C9 H92 1_555 . 1_555 111 N
    C5 C10 H101 1_555 . 1_555 111 N
    C5 C10 H102 1_555 . 1_555 111 N
    C11 C10 H101 1_555 . 1_555 110 N
    C11 C10 H102 1_555 . 1_555 111 N
    H101 C10 H102 1_555 . 1_555 109 N
    C10 C11 H111 1_555 . 1_555 110 N
    C10 C11 H112 1_555 . 1_555 110 N
    C12 C11 H111 1_555 . 1_555 111 N
    C12 C11 H112 1_555 . 1_555 112 N
    H111 C11 H112 1_555 . 1_555 108 N
    C9 C12 H121 1_555 . 1_555 112 N
    C9 C12 H122 1_555 . 1_555 109 N
    C11 C12 H121 1_555 . 1_555 110 N
    C11 C12 H122 1_555 . 1_555 108 N
    H121 C12 H122 1_555 . 1_555 110 N
loop_
    _geom_hbond_atom_site_label_D
    _geom_hbond_atom_site_label_H
    _geom_hbond_atom_site_label_A
    _geom_hbond_site_symmetry_A
    _geom_hbond_distance_DH
    _geom_hbond_distance_HA
    _geom_hbond_distance_DA
    _geom_hbond_angle_DHA
    N4 H41 O8 1_556 0.86 2.10 2.929(3) 164
    N7 H71 O13 1_554 0.86 2.01 2.826(3) 159
