# Supplementary material for: Alaptide from synchrotron powder diffraction data
Source: Acta Crystallogr Sect E Struct Rep Online. 2010 Mar 13;66(Pt 4):o821. doi: 10.1107/S1600536810007750 (PMC2983785; doi:10.1107/S1600536810007750)
Supplement: Supplementary file 2 [file e-66-0o821-Isup2.rtv]

data_I

#---- raw/calc data loop -----
_pd_meas_2theta_range_min              1.002
_pd_meas_2theta_range_max              48.012
_pd_meas_2theta_range_inc              0.003

loop_
      _pd_meas_counts_total
      _pd_proc_ls_weight
      _pd_proc_intensity_bkg_calc
      _pd_calc_intensity_total
  2145.0      0.000466     2386.55640   2386.55640
  2206.0      0.000453     2382.85571   2382.85571
  2248.0      0.000445     2379.19873   2379.19873
  2198.0      0.000455     2375.58740   2375.58740
  2172.0      0.000460     2372.01953   2372.01953
  2095.0      0.000477     2368.49512   2368.49512
  2230.0      0.000448     2365.01489   2365.01489
  2289.0      0.000437     2361.57788   2361.57788
  2141.0      0.000467     2358.18311   2358.18311
  2171.0      0.000461     2354.83081   2354.83081
  2282.0      0.000438     2351.52002   2351.52002
  2247.0      0.000445     2348.25098   2348.25098
  2289.0      0.000437     2345.02295   2345.02295
  2173.0      0.000460     2341.83667   2341.83667
  2316.0      0.000432     2338.68945   2338.68945
  2175.0      0.000460     2335.58252   2335.58252
  2305.0      0.000434     2332.51538   2332.51538
  2180.0      0.000459     2329.48706   2329.48706
  2153.0      0.000464     2326.49854   2326.49854
  2152.0      0.000465     2323.54858   2323.54858
  2142.0      0.000467     2320.63623   2320.63623
  2193.0      0.000456     2317.76221   2317.76221
  2328.0      0.000430     2314.92456   2314.92456
  2208.0      0.000453     2312.12476   2312.12476
  2210.0      0.000452     2309.36133   2309.36133
  2239.0      0.000447     2306.63477   2306.63477
  2252.0      0.000444     2303.94409   2303.94409
  2130.0      0.000469     2301.28882   2301.28882
  2290.0      0.000437     2298.66895   2298.66895
  2136.0      0.000468     2296.08496   2296.08496
  2220.0      0.000450     2293.53516   2293.53516
  2203.0      0.000454     2291.01880   2291.01880
  2106.0      0.000475     2288.53784   2288.53784
  2119.0      0.000472     2286.09009   2286.09009
  2223.0      0.000450     2283.67529   2283.67529
  2315.0      0.000432     2281.29395   2281.29395
  2221.0      0.000450     2278.94531   2278.94531
  2297.0      0.000435     2276.62891   2276.62891
  2205.0      0.000454     2274.34424   2274.34424
  2199.0      0.000455     2272.09180   2272.09180
  2248.0      0.000445     2269.87061   2269.87061
  2268.0      0.000441     2267.68066   2267.68066
  2203.0      0.000454     2265.52148   2265.52148
  2196.0      0.000455     2263.39209   2263.39209
  2225.0      0.000449     2261.29395   2261.29395
  2282.0      0.000438     2259.22534   2259.22534
  2195.0      0.000456     2257.18628   2257.18628
  2317.0      0.000432     2255.17651   2255.17651
  2246.0      0.000445     2253.19556   2253.19556
  2314.0      0.000432     2251.24390   2251.24390
  2256.0      0.000443     2249.31982   2249.31982
  2259.0      0.000443     2247.42358   2247.42358
  2304.0      0.000434     2245.55591   2245.55591
  2228.0      0.000449     2243.71533   2243.71533
  2347.0      0.000426     2241.90234   2241.90234
  2377.0      0.000421     2240.11621   2240.11621
  2273.0      0.000440     2238.35669   2238.35669
  2289.0      0.000437     2236.62329   2236.62329
  2205.0      0.000454     2234.91602   2234.91602
  2289.0      0.000437     2233.23511   2233.23511
  2208.0      0.000453     2231.57935   2231.57935
  2304.0      0.000434     2229.94897   2229.94897
  2292.0      0.000436     2228.34399   2228.34399
  2240.0      0.000446     2226.76294   2226.76294
  2288.0      0.000437     2225.20605   2225.20605
  2272.0      0.000440     2223.67456   2223.67456
  2235.0      0.000447     2222.16626   2222.16626
  2227.0      0.000449     2220.68140   2220.68140
  2253.0      0.000444     2219.22070   2219.22070
  2186.0      0.000457     2217.78296   2217.78296
  2169.0      0.000461     2216.36719   2216.36719
  2258.0      0.000443     2214.97534   2214.97534
  2272.0      0.000440     2213.60522   2213.60522
  2196.0      0.000455     2212.25732   2212.25732
  2250.0      0.000444     2210.93188   2210.93188
  2231.0      0.000448     2209.62671   2209.62671
  2169.0      0.000461     2208.34448   2208.34448
  2280.0      0.000439     2207.08228   2207.08228
  2262.0      0.000442     2205.84131   2205.84131
  2298.0      0.000435     2204.62109   2204.62109
  2221.0      0.000450     2203.42114   2203.42114
  2319.0      0.000431     2202.24146   2202.24146
  2289.0      0.000437     2201.08203   2201.08203
  2236.0      0.000447     2199.94263   2199.94263
  2348.0      0.000426     2198.82178   2198.82178
  2288.0      0.000437     2197.72021   2197.72021
  2250.0      0.000444     2196.63818   2196.63818
  2328.0      0.000430     2195.57446   2195.57446
  2258.0      0.000443     2194.52979   2194.52979
  2243.0      0.000446     2193.50366   2193.50366
  2243.0      0.000446     2192.49487   2192.49487
  2206.0      0.000453     2191.50464   2191.50464
  2230.0      0.000448     2190.53247   2190.53247
  2237.0      0.000447     2189.57642   2189.57642
  2308.0      0.000433     2188.63892   2188.63892
  2299.0      0.000435     2187.71826   2187.71826
  2342.0      0.000427     2186.81396   2186.81396
  2268.0      0.000441     2185.92651   2185.92651
  2240.0      0.000446     2185.05566   2185.05566
  2309.0      0.000433     2184.20068   2184.20068
  2244.0      0.000446     2183.36182   2183.36182
  2300.0      0.000435     2182.53931   2182.53931
  2276.0      0.000439     2181.73145   2181.73145
  2233.0      0.000448     2180.93896   2180.93896
  2339.0      0.000428     2180.16211   2180.16211
  2237.0      0.000447     2179.40088   2179.40088
  2313.0      0.000432     2178.65332   2178.65332
  2189.0      0.000457     2177.92114   2177.92114
  2351.0      0.000425     2177.20337   2177.20337
  2241.0      0.000446     2176.49976   2176.49976
  2263.0      0.000442     2175.80957   2175.80957
  2175.0      0.000460     2175.13452   2175.13452
  2220.0      0.000450     2174.47168   2174.47168
  2338.0      0.000428     2173.82300   2173.82300
  2164.0      0.000462     2173.18774   2173.18774
  2251.0      0.000444     2172.56543   2172.56543
  2263.0      0.000442     2171.95581   2171.95581
  2273.0      0.000440     2171.35864   2171.35864
  2320.0      0.000431     2170.77466   2170.77466
  2281.0      0.000438     2170.20288   2170.20288
  2355.0      0.000425     2169.64380   2169.64380
  2185.0      0.000458     2169.09619   2169.09619
  2246.0      0.000445     2168.56006   2168.56006
  2325.0      0.000430     2168.03662   2168.03662
  2302.0      0.000434     2167.52393   2167.52393
  2208.0      0.000453     2167.02222   2167.02222
  2238.0      0.000447     2166.53271   2166.53271
  2193.0      0.000456     2166.05371   2166.05371
  2326.0      0.000430     2165.58569   2165.58569
  2299.0      0.000435     2165.12939   2165.12939
  2189.0      0.000457     2164.68164   2164.68164
  2238.0      0.000447     2164.24561   2164.24561
  2243.0      0.000446     2163.81885   2163.81885
  2211.0      0.000452     2163.40186   2163.40186
  2222.0      0.000450     2162.99658   2162.99658
  2330.0      0.000429     2162.59985   2162.59985
  2255.0      0.000443     2162.21216   2162.21216
  2228.0      0.000449     2161.83521   2161.83521
  2255.0      0.000443     2161.46631   2161.46631
  2328.0      0.000430     2161.10718   2161.10718
  2212.0      0.000452     2160.75708   2160.75708
  2203.0      0.000454     2160.41577   2160.41577
  2329.0      0.000429     2160.08276   2160.08276
  2312.0      0.000433     2159.75879   2159.75879
  2236.0      0.000447     2159.44238   2159.44238
  2419.0      0.000413     2159.13501   2159.13501
  2376.0      0.000421     2158.83545   2158.83545
  2411.0      0.000415     2158.54395   2158.54395
  2187.0      0.000457     2158.26001   2158.26001
  2221.0      0.000450     2157.98438   2157.98438
  2300.0      0.000435     2157.71558   2157.71558
  2285.0      0.000438     2157.45435   2157.45435
  2205.0      0.000454     2157.20020   2157.20020
  2250.0      0.000444     2156.95337   2156.95337
  2251.0      0.000444     2156.71362   2156.71362
  2325.0      0.000430     2156.48071   2156.48071
  2170.0      0.000461     2156.25513   2156.25513
  2260.0      0.000442     2156.03467   2156.03467
  2279.0      0.000439     2155.82178   2155.82178
  2265.0      0.000442     2155.61523   2155.61523
  2282.0      0.000438     2155.41504   2155.41504
  2347.0      0.000426     2155.21997   2155.21997
  2142.0      0.000467     2155.03198   2155.03198
  2261.0      0.000442     2154.84985   2154.84985
  2235.0      0.000447     2154.67285   2154.67285
  2196.0      0.000455     2154.50171   2154.50171
  2145.0      0.000466     2154.33618   2154.33618
  2257.0      0.000443     2154.17578   2154.17578
  2256.0      0.000443     2154.02100   2154.02100
  2206.0      0.000453     2153.87036   2153.87036
  2170.0      0.000461     2153.72534   2153.72534
  2307.0      0.000433     2153.58594   2153.58594
  2272.0      0.000440     2153.45044   2153.45044
  2255.0      0.000443     2153.32007   2153.32007
  2214.0      0.000452     2153.19409   2153.19409
  2184.0      0.000458     2153.07227   2153.07227
  2195.0      0.000456     2152.95557   2152.95557
  2239.0      0.000447     2152.84277   2152.84277
  2302.0      0.000434     2152.73413   2152.73413
  2274.0      0.000440     2152.62939   2152.62939
  2205.0      0.000454     2152.52905   2152.52905
  2359.0      0.000424     2152.43213   2152.43213
  2266.0      0.000441     2152.33813   2152.33813
  2266.0      0.000441     2152.24878   2152.24878
  2224.0      0.000450     2152.16235   2152.16235
  2249.0      0.000445     2152.08057   2152.08057
  2208.0      0.000453     2152.00073   2152.00073
  2281.0      0.000438     2151.92456   2151.92456
  2160.0      0.000463     2151.85181   2151.85181
  2276.0      0.000439     2151.78174   2151.78174
  2280.0      0.000439     2151.71533   2151.71533
  2230.0      0.000448     2151.65063   2151.65063
  2166.0      0.000462     2151.58911   2151.58911
  2222.0      0.000450     2151.53052   2151.53052
  2303.0      0.000434     2151.47437   2151.47437
  2175.0      0.000460     2151.42114   2151.42114
  2159.0      0.000463     2151.36890   2151.36890
  2284.0      0.000438     2151.32056   2151.32056
  2180.0      0.000459     2151.27319   2151.27319
  2113.0      0.000473     2151.22852   2151.22852
  2208.0      0.000453     2151.18579   2151.18579
  2268.0      0.000441     2151.14502   2151.14502
  2157.0      0.000464     2151.10620   2151.10620
  2211.0      0.000452     2151.06909   2151.06909
  2222.0      0.000450     2151.03296   2151.03296
  2227.0      0.000449     2151.00000   2151.00000
  2285.0      0.000438     2150.96729   2150.96729
  2193.0      0.000456     2150.93628   2150.93628
  2288.0      0.000437     2150.90649   2150.90649
  2150.0      0.000465     2150.87891   2150.87891
  2132.0      0.000469     2150.85132   2150.85132
  2123.0      0.000471     2150.82568   2150.82568
  2188.0      0.000457     2150.80078   2150.80078
  2285.0      0.000438     2150.77686   2150.77686
  2198.0      0.000455     2150.75366   2150.75366
  2252.0      0.000444     2150.73193   2150.73193
  2171.0      0.000461     2150.71069   2150.71069
  2154.0      0.000464     2150.68970   2150.68970
  2247.0      0.000445     2150.66919   2150.66919
  2172.0      0.000460     2150.65015   2150.65015
  2222.0      0.000450     2150.63110   2150.63110
  2180.0      0.000459     2150.61255   2150.61255
  2279.0      0.000439     2150.59424   2150.59424
  2198.0      0.000455     2150.57520   2150.57520
  2206.0      0.000453     2150.55835   2150.55835
  2201.0      0.000454     2150.54053   2150.54053
  2115.0      0.000473     2150.52222   2150.52222
  2196.0      0.000455     2150.50439   2150.50439
  2176.0      0.000460     2150.48730   2150.48730
  2205.0      0.000454     2150.46948   2150.46948
  2203.0      0.000454     2150.45117   2150.45117
  2146.0      0.000466     2150.43311   2150.43311
  2231.0      0.000448     2150.41431   2150.41431
  2160.0      0.000463     2150.39478   2150.39478
  2238.0      0.000447     2150.37549   2150.37549
  2194.0      0.000456     2150.35596   2150.35596
  2183.0      0.000458     2150.33545   2150.33545
  2166.0      0.000462     2150.31470   2150.31470
  2239.0      0.000447     2150.29248   2150.29248
  2282.0      0.000438     2150.27002   2150.27002
  2133.0      0.000469     2150.24707   2150.24707
  2183.0      0.000458     2150.22314   2150.22314
  2133.0      0.000469     2150.19775   2150.19775
  2215.0      0.000451     2150.17188   2150.17188
  2197.0      0.000455     2150.14478   2150.14478
  2264.0      0.000442     2150.11694   2150.11694
  2240.0      0.000446     2150.08813   2150.08813
  2085.0      0.000480     2150.05835   2150.05835
  2227.0      0.000449     2150.02661   2150.02661
  2202.0      0.000454     2149.99316   2149.99316
  2141.0      0.000467     2149.95972   2149.95972
  2167.0      0.000461     2149.92432   2149.92432
  2224.0      0.000450     2149.88770   2149.88770
  2091.0      0.000478     2149.84937   2149.84937
  2176.0      0.000460     2149.81030   2149.81030
  2126.0      0.000470     2149.76831   2149.76831
  2131.0      0.000469     2149.72632   2149.72632
  2213.0      0.000452     2149.68164   2149.68164
  2144.0      0.000466     2149.63550   2149.63550
  2196.0      0.000455     2149.58740   2149.58740
  2214.0      0.000452     2149.53833   2149.53833
  2167.0      0.000461     2149.48657   2149.48657
  2166.0      0.000462     2149.43359   2149.43359
  2246.0      0.000445     2149.37769   2149.37769
  2083.0      0.000480     2149.32129   2149.32129
  2154.0      0.000464     2149.26245   2149.26245
  2206.0      0.000453     2149.20142   2149.20142
  2159.0      0.000463     2149.13794   2149.13794
  2166.0      0.000462     2149.07349   2149.07349
  2119.0      0.000472     2149.00586   2149.00586
  2151.0      0.000465     2148.93604   2148.93604
  2196.0      0.000455     2148.86499   2148.86499
  2051.0      0.000488     2148.79077   2148.79077
  2145.0      0.000466     2148.71436   2148.71436
  2182.0      0.000458     2148.63623   2148.63623
  2083.0      0.000480     2148.55518   2148.55518
  2135.0      0.000468     2148.47241   2148.47241
  2117.0      0.000472     2148.38647   2148.38647
  2032.0      0.000492     2148.29834   2148.29834
  2210.0      0.000452     2148.20776   2148.20776
  2071.0      0.000483     2148.11475   2148.11475
  2202.0      0.000454     2148.01929   2148.01929
  2179.0      0.000459     2147.92114   2147.92114
  2114.0      0.000473     2147.82031   2147.82031
  2151.0      0.000465     2147.71704   2147.71704
  2109.0      0.000474     2147.61084   2147.61084
  2216.0      0.000451     2147.50171   2147.50171
  2138.0      0.000468     2147.38989   2147.38989
  2099.0      0.000476     2147.27637   2147.27637
  2059.0      0.000486     2147.15894   2147.15894
  2155.0      0.000464     2147.03955   2147.03955
  2102.0      0.000476     2146.91675   2146.91675
  2122.0      0.000471     2146.79175   2146.79175
  1978.0      0.000506     2146.66235   2146.66235
  2100.0      0.000476     2146.53076   2146.53076
  2172.0      0.000460     2146.39746   2146.39746
  2118.0      0.000472     2146.26001   2146.26001
  2145.0      0.000466     2146.11938   2146.11938
  2241.0      0.000446     2145.97656   2145.97656
  2096.0      0.000477     2145.83008   2145.83008
  2083.0      0.000480     2145.68066   2145.68066
  2025.0      0.000494     2145.52832   2145.52832
  2033.0      0.000492     2145.37280   2145.37280
  2034.0      0.000492     2145.21387   2145.21387
  1998.0      0.000501     2145.05225   2145.05225
  1982.0      0.000505     2144.88794   2144.88794
  2012.0      0.000497     2144.71948   2144.71948
  2024.0      0.000494     2144.54761   2144.54761
  2057.0      0.000486     2144.37354   2144.37354
  2086.0      0.000479     2144.19580   2144.19580
  2085.0      0.000480     2144.01416   2144.01416
  2098.0      0.000477     2143.82935   2143.82935
  2052.0      0.000487     2143.64209   2143.64209
  2015.0      0.000496     2143.45093   2143.45093
  1994.0      0.000502     2143.25659   2143.25659
  1979.0      0.000505     2143.05957   2143.05957
  2038.0      0.000491     2142.85791   2142.85791
  2022.0      0.000495     2142.65332   2142.65332
  2027.0      0.000493     2142.44604   2142.44604
  1987.0      0.000503     2142.23462   2142.23462
  1981.0      0.000505     2142.01978   2142.01978
  2007.0      0.000498     2141.80151   2141.80151
  2119.0      0.000472     2141.57959   2141.57959
  2033.0      0.000492     2141.35474   2141.35474
  2027.0      0.000493     2141.12573   2141.12573
  2003.0      0.000499     2140.89404   2140.89404
  2039.0      0.000490     2140.65796   2140.65796
  2024.0      0.000494     2140.41895   2140.41895
  2056.0      0.000486     2140.17651   2140.17651
  2013.0      0.000497     2139.93042   2139.93042
  2105.0      0.000475     2139.68042   2139.68042
  1993.0      0.000502     2139.42676   2139.42676
  2034.0      0.000492     2139.16992   2139.16992
  2076.0      0.000482     2138.90869   2138.90869
  2049.0      0.000488     2138.64502   2138.64502
  2051.0      0.000488     2138.37720   2138.37720
  2065.0      0.000484     2138.10596   2138.10596
  2150.0      0.000465     2137.83032   2137.83032
  2116.0      0.000473     2137.55200   2137.55200
  2106.0      0.000475     2137.26929   2137.26929
  2022.0      0.000495     2136.98389   2136.98389
  2042.0      0.000490     2136.69409   2136.69409
  2095.0      0.000477     2136.40063   2136.40063
  2071.0      0.000483     2136.10376   2136.10376
  2027.0      0.000493     2135.80249   2135.80249
  2062.0      0.000485     2135.49829   2135.49829
  2096.0      0.000477     2135.18994   2135.18994
  2100.0      0.000476     2134.87842   2134.87842
  2154.0      0.000464     2134.56274   2134.56274
  2072.0      0.000483     2134.24341   2134.24341
  1982.0      0.000505     2133.92065   2133.92065
  2036.0      0.000491     2133.59375   2133.59375
  2012.0      0.000497     2133.26367   2133.26367
  2005.0      0.000499     2132.92896   2132.92896
  2098.0      0.000477     2132.59082   2132.59082
  2001.0      0.000500     2132.24951   2132.24951
  2078.0      0.000481     2131.90381   2131.90381
  2045.0      0.000489     2131.55493   2131.55493
  2089.0      0.000479     2131.20142   2131.20142
  2102.0      0.000476     2130.84473   2130.84473
  2028.0      0.000493     2130.48462   2130.48462
  2100.0      0.000476     2130.12036   2130.12036
  1987.0      0.000503     2129.75269   2129.75269
  2049.0      0.000488     2129.38037   2129.38037
  2048.0      0.000488     2129.00537   2129.00537
  2080.0      0.000481     2128.62524   2128.62524
  2065.0      0.000484     2128.24268   2128.24268
  2108.0      0.000474     2127.85522   2127.85522
  2054.0      0.000487     2127.46509   2127.46509
  2011.0      0.000497     2127.07007   2127.07007
  2086.0      0.000479     2126.67236   2126.67236
  2092.0      0.000478     2126.27002   2126.27002
  2052.0      0.000487     2125.86426   2125.86426
  2077.0      0.000481     2125.45508   2125.45508
  2003.0      0.000499     2125.04126   2125.04126
  1959.0      0.000510     2124.62451   2124.62451
  2098.0      0.000477     2124.20361   2124.20361
  1993.0      0.000502     2123.77930   2123.77930
  1989.0      0.000503     2123.35034   2123.35034
  2048.0      0.000488     2122.91846   2122.91846
  2004.0      0.000499     2122.48242   2122.48242
  2049.0      0.000488     2122.04272   2122.04272
  2020.0      0.000495     2121.59937   2121.59937
  2132.0      0.000469     2121.15210   2121.15210
  2067.0      0.000484     2120.70117   2120.70117
  2116.0      0.000473     2120.24658   2120.24658
  1945.0      0.000514     2119.78833   2119.78833
  2054.0      0.000487     2119.32593   2119.32593
  2041.0      0.000490     2118.86035   2118.86035
  2026.0      0.000494     2118.39087   2118.39087
  1988.0      0.000503     2117.91699   2117.91699
  2014.0      0.000497     2117.43970   2117.43970
  2067.0      0.000484     2116.95923   2116.95923
  2019.0      0.000495     2116.47485   2116.47485
  2009.0      0.000498     2115.98657   2115.98657
  1995.0      0.000501     2115.49438   2115.49438
  1987.0      0.000503     2114.99902   2114.99902
  1970.0      0.000508     2114.49976   2114.49976
  2001.0      0.000500     2113.99707   2113.99707
  2050.0      0.000488     2113.49023   2113.49023
  2015.0      0.000496     2112.97974   2112.97974
  1976.0      0.000506     2112.46558   2112.46558
  1927.0      0.000519     2111.94800   2111.94800
  1939.0      0.000516     2111.42700   2111.42700
  2026.0      0.000494     2110.90234   2110.90234
  2084.0      0.000480     2110.37354   2110.37354
  2062.0      0.000485     2109.84082   2109.84082
  2033.0      0.000492     2109.30493   2109.30493
  1997.0      0.000501     2108.76587   2108.76587
  1970.0      0.000508     2108.22266   2108.22266
  1998.0      0.000501     2107.67554   2107.67554
  2034.0      0.000492     2107.12622   2107.12622
  1993.0      0.000502     2106.57129   2106.57129
  1954.0      0.000512     2106.01440   2106.01440
  2000.0      0.000500     2105.45313   2105.45313
  2030.0      0.000493     2104.88867   2104.88867
  1988.0      0.000503     2104.32031   2104.32031
  2039.0      0.000490     2103.74927   2103.74927
  2019.0      0.000495     2103.17407   2103.17407
  2086.0      0.000479     2102.59473   2102.59473
  2007.0      0.000498     2102.01270   2102.01270
  2052.0      0.000487     2101.42700   2101.42700
  2060.0      0.000485     2100.83765   2100.83765
  1989.0      0.000503     2100.24463   2100.24463
  2065.0      0.000484     2099.64868   2099.64868
  2039.0      0.000490     2099.04858   2099.04858
  1927.0      0.000519     2098.44556   2098.44556
  1982.0      0.000505     2097.83911   2097.83911
  2026.0      0.000494     2097.22876   2097.22876
  2084.0      0.000480     2096.61597   2096.61597
  2064.0      0.000484     2095.99902   2095.99902
  2063.0      0.000485     2095.37891   2095.37891
  1966.0      0.000509     2094.75464   2094.75464
  2021.0      0.000495     2094.12769   2094.12769
  1955.0      0.000512     2093.49756   2093.49756
  1987.0      0.000503     2092.86353   2092.86353
  2014.0      0.000497     2092.22607   2092.22607
  2066.0      0.000484     2091.58569   2091.58569
  1996.0      0.000501     2090.94189   2090.94189
  2081.0      0.000481     2090.29517   2090.29517
  2122.0      0.000471     2089.64404   2089.64404
  2015.0      0.000496     2088.99048   2088.99048
  1928.0      0.000519     2088.33398   2088.33398
  1969.0      0.000508     2087.67358   2087.67358
  1943.0      0.000515     2087.00952   2087.00952
  1996.0      0.000501     2086.34326   2086.34326
  2020.0      0.000495     2085.67358   2085.67358
  1984.0      0.000504     2084.99976   2084.99976
  1939.0      0.000516     2084.32349   2084.32349
  2033.0      0.000492     2083.64380   2083.64380
  2003.0      0.000499     2082.96118   2082.96118
  2056.0      0.000486     2082.27515   2082.27515
  2033.0      0.000492     2081.58594   2081.58594
  2001.0      0.000500     2080.89380   2080.89380
  1942.0      0.000515     2080.19849   2080.19849
  2004.0      0.000499     2079.50000   2079.50000
  2049.0      0.000488     2078.79834   2078.79834
  2009.0      0.000498     2078.09375   2078.09375
  2019.0      0.000495     2077.38574   2077.38574
  1999.0      0.000500     2076.67505   2076.67505
  2081.0      0.000481     2075.96045   2075.96045
  1952.0      0.000512     2075.24390   2075.24390
  1973.0      0.000507     2074.52368   2074.52368
  1901.0      0.000526     2073.80078   2073.80078
  1988.0      0.000503     2073.07495   2073.07495
  1987.0      0.000503     2072.34595   2072.34595
  2057.0      0.000486     2071.61426   2071.61426
  2041.0      0.000490     2070.87939   2070.87939
  1918.0      0.000521     2070.14111   2070.14111
  1999.0      0.000500     2069.40063   2069.40063
  2006.0      0.000499     2068.65723   2068.65723
  1960.0      0.000510     2067.91016   2067.91016
  2022.0      0.000495     2067.16113   2067.16113
  2005.0      0.000499     2066.40869   2066.40869
  2094.0      0.000478     2065.65356   2065.65356
  1985.0      0.000504     2064.89526   2064.89526
  1986.0      0.000504     2064.13501   2064.13501
  2018.0      0.000496     2063.37134   2063.37134
  1950.0      0.000513     2062.60498   2062.60498
  1987.0      0.000503     2061.83569   2061.83569
  2045.0      0.000489     2061.06372   2061.06372
  1993.0      0.000502     2060.28882   2060.28882
  2077.0      0.000481     2059.51147   2059.51147
  2000.0      0.000500     2058.73145   2058.73145
  2002.0      0.000500     2057.94849   2057.94849
  2049.0      0.000488     2057.16284   2057.16284
  1967.0      0.000508     2056.37476   2056.37476
  1996.0      0.000501     2055.58398   2055.58398
  1970.0      0.000508     2054.79004   2054.79004
  2046.0      0.000489     2053.99414   2053.99414
  2003.0      0.000499     2053.19507   2053.19507
  2010.0      0.000498     2052.39404   2052.39404
  1976.0      0.000506     2051.58984   2051.58984
  1977.0      0.000506     2050.78296   2050.78296
  1984.0      0.000504     2049.97412   2049.97412
  1940.0      0.000515     2049.16260   2049.16260
  1990.0      0.000503     2048.34863   2048.34863
  1999.0      0.000500     2047.53210   2047.53210
  2041.0      0.000490     2046.71265   2046.71265
  1977.0      0.000506     2045.89136   2045.89136
  1940.0      0.000515     2045.06738   2045.06738
  1953.0      0.000512     2044.24072   2044.24072
  2015.0      0.000496     2043.41162   2043.41162
  2063.0      0.000485     2042.58020   2042.58020
  2056.0      0.000486     2041.74670   2041.74670
  2040.0      0.000490     2040.91040   2040.91040
  1966.0      0.000509     2040.07178   2040.07178
  1998.0      0.000501     2039.23120   2039.23120
  1986.0      0.000504     2038.38794   2038.38794
  1965.0      0.000509     2037.54248   2037.54248
  1946.0      0.000514     2036.69446   2036.69446
  1933.0      0.000517     2035.84460   2035.84460
  1981.0      0.000505     2034.99243   2034.99243
  1971.0      0.000507     2034.13782   2034.13782
  1921.0      0.000521     2033.28088   2033.28088
  2005.0      0.000499     2032.42200   2032.42200
  1922.0      0.000520     2031.56055   2031.56055
  1975.0      0.000506     2030.69690   2030.69690
  2089.0      0.000479     2029.83154   2029.83154
  1949.0      0.000513     2028.96362   2028.96362
  1874.0      0.000534     2028.09375   2028.09375
  1950.0      0.000513     2027.22180   2027.22180
  2068.0      0.000484     2026.34790   2026.34790
  1965.0      0.000509     2025.47131   2025.47131
  2042.0      0.000490     2024.59290   2024.59290
  2064.0      0.000484     2023.71289   2023.71289
  2036.0      0.000491     2022.83008   2022.83008
  2013.0      0.000497     2021.94604   2021.94604
  1967.0      0.000508     2021.05957   2021.05957
  1963.0      0.000509     2020.17090   2020.17090
  2005.0      0.000499     2019.28040   2019.28040
  1979.0      0.000505     2018.38831   2018.38831
  1959.0      0.000510     2017.49390   2017.49390
  1957.0      0.000511     2016.59753   2016.59753
  1967.0      0.000508     2015.69934   2015.69934
  1922.0      0.000520     2014.79956   2014.79956
  1986.0      0.000504     2013.89771   2013.89771
  1925.0      0.000519     2012.99365   2012.99365
  2057.0      0.000486     2012.08813   2012.08813
  2048.0      0.000488     2011.18066   2011.18066
  2059.0      0.000486     2010.27087   2010.27087
  1944.0      0.000514     2009.36011   2009.36011
  1952.0      0.000512     2008.44751   2008.44751
  1947.0      0.000514     2007.53259   2007.53259
  1981.0      0.000505     2006.61609   2006.61609
  2080.0      0.000481     2005.69775   2005.69775
  1983.0      0.000504     2004.77820   2004.77820
  1927.0      0.000519     2003.85681   2003.85681
  1909.0      0.000524     2002.93396   2002.93396
  1988.0      0.000503     2002.00854   2002.00854
  2016.0      0.000496     2001.08215   2001.08215
  2008.0      0.000498     2000.15356   2000.15356
  1983.0      0.000504     1999.22400   1999.22400
  2006.0      0.000499     1998.29236   1998.29236
  1942.0      0.000515     1997.35938   1997.35938
  1958.0      0.000511     1996.42493   1996.42493
  1896.0      0.000527     1995.48877   1995.48877
  1993.0      0.000502     1994.55103   1994.55103
  2005.0      0.000499     1993.61194   1993.61194
  2035.0      0.000491     1992.67102   1992.67102
  2009.0      0.000498     1991.72900   1991.72900
  1897.0      0.000527     1990.78540   1990.78540
  1929.0      0.000518     1989.84009   1989.84009
  1883.0      0.000531     1988.89355   1988.89355
  2021.0      0.000495     1987.94531   1987.94531
  2001.0      0.000500     1986.99622   1986.99622
  2012.0      0.000497     1986.04492   1986.04492
  1942.0      0.000515     1985.09314   1985.09314
  1942.0      0.000515     1984.13940   1984.13940
  1949.0      0.000513     1983.18445   1983.18445
  1933.0      0.000517     1982.22815   1982.22815
  2028.0      0.000493     1981.27075   1981.27075
  1932.0      0.000518     1980.31177   1980.31177
  2022.0      0.000495     1979.35168   1979.35168
  2068.0      0.000484     1978.39026   1978.39026
  1856.0      0.000539     1977.42749   1977.42749
  2024.0      0.000494     1976.46375   1976.46375
  1927.0      0.000519     1975.49878   1975.49878
  2013.0      0.000497     1974.53223   1974.53223
  2046.0      0.000489     1973.56458   1973.56458
  1903.0      0.000525     1972.59570   1972.59570
  2078.0      0.000481     1971.62634   1971.62634
  1928.0      0.000519     1970.65540   1970.65540
  1998.0      0.000501     1969.68298   1969.68298
  2038.0      0.000491     1968.70959   1968.70959
  2046.0      0.000489     1967.73535   1967.73535
  1914.0      0.000522     1966.75977   1966.75977
  1969.0      0.000508     1965.78357   1965.78357
  1994.0      0.000502     1964.80566   1964.80566
  2096.0      0.000477     1963.82703   1963.82703
  1969.0      0.000508     1962.84753   1962.84753
  1953.0      0.000512     1961.86694   1961.86694
  1916.0      0.000522     1960.88550   1960.88550
  1956.0      0.000511     1959.90295   1959.90295
  2028.0      0.000493     1958.91931   1958.91931
  1941.0      0.000515     1957.93494   1957.93494
  1867.0      0.000536     1956.94971   1956.94971
  2036.0      0.000491     1955.96301   1955.96301
  1987.0      0.000503     1954.97583   1954.97583
  1979.0      0.000505     1953.98779   1953.98779
  1951.0      0.000513     1952.99890   1952.99890
  1870.0      0.000535     1952.00903   1952.00903
  1990.0      0.000503     1951.01880   1951.01880
  1914.0      0.000522     1950.02710   1950.02710
  1900.0      0.000526     1949.03467   1949.03467
  2042.0      0.000490     1948.04138   1948.04138
  2037.0      0.000491     1947.04773   1947.04773
  1972.0      0.000507     1946.05347   1946.05347
  2027.0      0.000493     1945.05762   1945.05762
  1935.0      0.000517     1944.06165   1944.06165
  1877.0      0.000533     1943.06506   1943.06506
  1925.0      0.000519     1942.06714   1942.06714
  1901.0      0.000526     1941.06909   1941.06909
  1987.0      0.000503     1940.07019   1940.07019
  1943.0      0.000515     1939.07056   1939.07056
  1977.0      0.000506     1938.07031   1938.07031
  1919.0      0.000521     1937.06982   1937.06982
  1944.0      0.000514     1936.06824   1936.06824
  2077.0      0.000481     1935.06628   1935.06628
  1895.0      0.000528     1934.06348   1934.06348
  1945.0      0.000514     1933.06018   1933.06018
  1993.0      0.000502     1932.05664   1932.05664
  2025.0      0.000494     1931.05212   1931.05212
  1973.0      0.000507     1930.04761   1930.04761
  1927.0      0.000519     1929.04175   1929.04175
  1889.0      0.000529     1928.03650   1928.03650
  1923.0      0.000520     1927.02979   1927.02979
  1958.0      0.000511     1926.02295   1926.02295
  1900.0      0.000526     1925.01563   1925.01563
  1931.0      0.000518     1924.00806   1924.00806
  1986.0      0.000504     1922.99951   1922.99951
  2012.0      0.000497     1921.99097   1921.99097
  1992.0      0.000502     1920.98181   1920.98181
  2020.0      0.000495     1919.97205   1919.97205
  2040.0      0.000490     1918.96277   1918.96277
  1985.0      0.000504     1917.95264   1917.95264
  1930.0      0.000518     1916.94214   1916.94214
  2032.0      0.000492     1915.93152   1915.93152
  1938.0      0.000516     1914.92017   1914.92017
  1950.0      0.000513     1913.90869   1913.90869
  1877.0      0.000533     1912.89673   1912.89673
  1931.0      0.000518     1911.88489   1911.88489
  1978.0      0.000506     1910.87268   1910.87268
  1961.0      0.000510     1909.85974   1909.85974
  2022.0      0.000495     1908.84717   1908.84717
  1996.0      0.000501     1907.83411   1907.83411
  1961.0      0.000510     1906.82068   1906.82068
  2013.0      0.000497     1905.80725   1905.80725
  1930.0      0.000518     1904.79346   1904.79346
  1960.0      0.000510     1903.77942   1903.77942
  1920.0      0.000521     1902.76538   1902.76538
  2025.0      0.000494     1901.75183   1901.75183
  1968.0      0.000508     1900.73694   1900.73694
  1973.0      0.000507     1899.72278   1899.72278
  1943.0      0.000515     1898.70789   1898.70789
  2006.0      0.000499     1897.69348   1897.69348
  1934.0      0.000517     1896.67883   1896.67883
  1935.0      0.000517     1895.66394   1895.66394
  1859.0      0.000538     1894.64893   1894.64893
  1971.0      0.000507     1893.63379   1893.63379
  1978.0      0.000506     1892.61890   1892.61890
  1970.0      0.000508     1891.60376   1891.60376
  1930.0      0.000518     1890.58887   1890.58887
  1966.0      0.000509     1889.57349   1889.57349
  1957.0      0.000511     1888.55884   1888.55884
  1966.0      0.000509     1887.54370   1887.54370
  2017.0      0.000496     1886.52856   1886.52856
  1957.0      0.000511     1885.51379   1885.51379
  1916.0      0.000522     1884.49890   1884.49890
  1947.0      0.000514     1883.48364   1883.48364
  1861.0      0.000537     1882.46936   1882.46936
  1960.0      0.000510     1881.45459   1881.45459
  1939.0      0.000516     1880.43994   1880.43994
  1959.0      0.000510     1879.42554   1879.42554
  1923.0      0.000520     1878.41113   1878.41113
  1966.0      0.000509     1877.39685   1877.39685
  1910.0      0.000524     1876.38281   1876.38281
  2030.0      0.000493     1875.36951   1875.36951
  1856.0      0.000539     1874.35559   1874.35559
  1996.0      0.000501     1873.34192   1873.34192
  1866.0      0.000536     1872.32898   1872.32898
  1915.0      0.000522     1871.31555   1871.31555
  1989.0      0.000503     1870.30310   1870.30310
  1935.0      0.000517     1869.28992   1869.28992
  1971.0      0.000507     1868.27759   1868.27759
  1898.0      0.000527     1867.26538   1867.26538
  1857.0      0.000539     1866.25366   1866.25366
  1971.0      0.000507     1865.24219   1865.24219
  1946.0      0.000514     1864.23096   1864.23096
  2054.0      0.000487     1863.21973   1863.21973
  1964.0      0.000509     1862.20911   1862.20911
  1888.0      0.000530     1861.19849   1861.19849
  1885.0      0.000531     1860.18848   1860.18848
  1958.0      0.000511     1859.17883   1859.17883
  1998.0      0.000501     1858.16931   1858.16931
  1904.0      0.000525     1857.15991   1857.15991
  1931.0      0.000518     1856.15173   1856.15173
  1885.0      0.000531     1855.14331   1855.14331
  1913.0      0.000523     1854.13550   1854.13550
  1979.0      0.000505     1853.12769   1853.12769
  1914.0      0.000522     1852.12097   1852.12097
  1928.0      0.000519     1851.11450   1851.11450
  1962.0      0.000510     1850.10840   1850.10840
  1830.0      0.000546     1849.10181   1849.10181
  1922.0      0.000520     1848.09705   1848.09705
  1912.0      0.000523     1847.09216   1847.09216
  1993.0      0.000502     1846.08765   1846.08765
  1888.0      0.000530     1845.08398   1845.08398
  1867.0      0.000536     1844.08032   1844.08032
  1887.0      0.000530     1843.07739   1843.07739
  1965.0      0.000509     1842.07483   1842.07483
  1969.0      0.000508     1841.07312   1841.07312
  1985.0      0.000504     1840.07178   1840.07178
  1915.0      0.000522     1839.07104   1839.07104
  1876.0      0.000533     1838.07043   1838.07043
  1867.0      0.000536     1837.07092   1837.07092
  1835.0      0.000545     1836.07166   1836.07166
  2002.0      0.000500     1835.07336   1835.07336
  1934.0      0.000517     1834.07507   1834.07507
  1917.0      0.000522     1833.07764   1833.07764
  2010.0      0.000498     1832.08105   1832.08105
  1909.0      0.000524     1831.08484   1831.08484
  1895.0      0.000528     1830.08960   1830.08960
  2005.0      0.000499     1829.09424   1829.09424
  1946.0      0.000514     1828.09973   1828.09973
  1880.0      0.000532     1827.10657   1827.10657
  1884.0      0.000531     1826.11340   1826.11340
  1847.0      0.000541     1825.12158   1825.12158
  1836.0      0.000545     1824.12939   1824.12939
  1877.0      0.000533     1823.13892   1823.13892
  1913.0      0.000523     1822.14856   1822.14856
  1934.0      0.000517     1821.15881   1821.15881
  1978.0      0.000506     1820.17004   1820.17004
  1900.0      0.000526     1819.18213   1819.18213
  1990.0      0.000503     1818.19458   1818.19458
  1863.0      0.000537     1817.20801   1817.20801
  1954.0      0.000512     1816.22217   1816.22217
  1848.0      0.000541     1815.23730   1815.23730
  1887.0      0.000530     1814.25281   1814.25281
  1877.0      0.000533     1813.26880   1813.26880
  1888.0      0.000530     1812.28601   1812.28601
  1857.0      0.000539     1811.30408   1811.30408
  1907.0      0.000524     1810.32263   1810.32263
  1908.0      0.000524     1809.34229   1809.34229
  1879.0      0.000532     1808.36292   1808.36292
  1935.0      0.000517     1807.38367   1807.38367
  1923.0      0.000520     1806.40576   1806.40576
  1906.0      0.000525     1805.42871   1805.42871
  1884.0      0.000531     1804.45239   1804.45239
  1884.0      0.000531     1803.47656   1803.47656
  1829.0      0.000547     1802.50183   1802.50183
  1821.0      0.000549     1801.52808   1801.52808
  1962.0      0.000510     1800.55530   1800.55530
  1922.0      0.000520     1799.58325   1799.58325
  1909.0      0.000524     1798.61169   1798.61169
  1871.0      0.000534     1797.64160   1797.64160
  1879.0      0.000532     1796.67236   1796.67236
  1845.0      0.000542     1795.70398   1795.70398
  1954.0      0.000512     1794.73633   1794.73633
  1789.0      0.000559     1793.76965   1793.76965
  1864.0      0.000536     1792.80371   1792.80371
  1939.0      0.000516     1791.83899   1791.83899
  1890.0      0.000529     1790.87549   1790.87549
  1866.0      0.000536     1789.91223   1789.91223
  1837.0      0.000544     1788.95056   1788.95056
  1859.0      0.000538     1787.98938   1787.98938
  1854.0      0.000539     1787.02930   1787.02930
  1865.0      0.000536     1786.07031   1786.07031
  1920.0      0.000521     1785.11218   1785.11218
  1892.0      0.000529     1784.15466   1784.15466
  1868.0      0.000535     1783.19861   1783.19861
  1870.0      0.000535     1782.24390   1782.24390
  1847.0      0.000541     1781.28979   1781.28979
  1951.0      0.000513     1780.33618   1780.33618
  1808.0      0.000553     1779.38416   1779.38416
  1858.0      0.000538     1778.43323   1778.43323
  1783.0      0.000561     1777.48328   1777.48328
  1858.0      0.000538     1776.53442   1776.53442
  1912.0      0.000523     1775.58630   1775.58630
  1832.0      0.000546     1774.63904   1774.63904
  1829.0      0.000547     1773.69336   1773.69336
  1835.0      0.000545     1772.74841   1772.74841
  1767.0      0.000566     1771.80505   1771.80505
  1861.0      0.000537     1770.86206   1770.86206
  1848.0      0.000541     1769.92029   1769.92029
  1879.0      0.000532     1768.97998   1768.97998
  1856.0      0.000539     1768.04028   1768.04028
  1855.0      0.000539     1767.10205   1767.10205
  1782.0      0.000561     1766.16492   1766.16492
  1809.0      0.000553     1765.22852   1765.22852
  1884.0      0.000531     1764.29333   1764.29333
  1875.0      0.000533     1763.35962   1763.35962
  1866.0      0.000536     1762.42651   1762.42651
  1765.0      0.000567     1761.49475   1761.49475
  1841.0      0.000543     1760.56433   1760.56433
  1834.0      0.000545     1759.63501   1759.63501
  1842.0      0.000543     1758.70642   1758.70642
  1886.0      0.000530     1757.77942   1757.77942
  1838.0      0.000544     1756.85327   1756.85327
  1847.0      0.000541     1755.92834   1755.92834
  1877.0      0.000533     1755.00439   1755.00439
  1844.0      0.000542     1754.08215   1754.08215
  1905.0      0.000525     1753.16040   1753.16040
  1837.0      0.000544     1752.24036   1752.24036
  1788.0      0.000559     1751.32104   1751.32104
  1867.0      0.000536     1750.40332   1750.40332
  1774.0      0.000564     1749.48645   1749.48645
  1832.0      0.000546     1748.57092   1748.57092
  1861.0      0.000537     1747.65649   1747.65649
  1841.0      0.000543     1746.74341   1746.74341
  1829.0      0.000547     1745.83179   1745.83179
  1779.0      0.000562     1744.92102   1744.92102
  1789.0      0.000559     1744.01147   1744.01147
  1765.0      0.000567     1743.10315   1743.10315
  1792.0      0.000558     1742.19604   1742.19604
  1755.0      0.000570     1741.29004   1741.29004
  1851.0      0.000540     1740.38550   1740.38550
  1898.0      0.000527     1739.48230   1739.48230
  1825.0      0.000548     1738.57996   1738.57996
  1794.0      0.000557     1737.67859   1737.67859
  1812.0      0.000552     1736.77917   1736.77917
  1781.0      0.000561     1735.88123   1735.88123
  1767.0      0.000566     1734.98376   1734.98376
  1832.0      0.000546     1734.08728   1734.08728
  1757.0      0.000569     1733.19275   1733.19275
  1721.0      0.000581     1732.29907   1732.29907
  1795.0      0.000557     1731.40710   1731.40710
  1812.0      0.000552     1730.51611   1730.51611
  1766.0      0.000566     1729.62610   1729.62610
  1798.0      0.000556     1728.73792   1728.73792
  1782.0      0.000561     1727.85120   1727.85120
  1797.0      0.000556     1726.96521   1726.96521
  1721.0      0.000581     1726.08057   1726.08057
  1759.0      0.000569     1725.19714   1725.19714
  1763.0      0.000567     1724.31519   1724.31519
  1782.0      0.000561     1723.43433   1723.43433
  1780.0      0.000562     1722.55505   1722.55505
  1727.0      0.000579     1721.67676   1721.67676
  1676.0      0.000597     1720.80017   1720.80017
  1707.0      0.000586     1719.92456   1719.92456
  1801.0      0.000555     1719.05029   1719.05029
  1735.0      0.000576     1718.17749   1718.17749
  1824.0      0.000548     1717.30615   1717.30615
  1754.0      0.000570     1716.43555   1716.43555
  1757.0      0.000569     1715.56677   1715.56677
  1778.0      0.000562     1714.69885   1714.69885
  1755.0      0.000570     1713.83301   1713.83301
  1772.0      0.000564     1712.96777   1712.96777
  1781.0      0.000561     1712.10376   1712.10376
  1704.0      0.000587     1711.24170   1711.24170
  1828.0      0.000547     1710.38086   1710.38086
  1769.0      0.000565     1709.52087   1709.52087
  1786.0      0.000560     1708.66272   1708.66272
  1630.0      0.000613     1707.80542   1707.80542
  1784.0      0.000561     1706.94958   1706.94958
  1734.0      0.000577     1706.09583   1706.09583
  1728.0      0.000579     1705.24255   1705.24255
  1709.0      0.000585     1704.39099   1704.39099
  1759.0      0.000569     1703.54077   1703.54077
  1781.0      0.000561     1702.69153   1702.69153
  1748.0      0.000572     1701.84387   1701.84387
  1797.0      0.000556     1700.99756   1700.99756
  1764.0      0.000567     1700.15295   1700.15295
  1725.0      0.000580     1699.30920   1699.30920
  1668.0      0.000600     1698.46692   1698.46692
  1767.0      0.000566     1697.62622   1697.62622
  1694.0      0.000590     1696.78687   1696.78687
  1794.0      0.000557     1695.94873   1695.94873
  1701.0      0.000588     1695.11206   1695.11206
  1685.0      0.000593     1694.27661   1694.27661
  1693.0      0.000591     1693.44238   1693.44238
  1877.0      0.000533     1692.60986   1692.60986
  1778.0      0.000562     1691.77881   1691.77881
  1637.0      0.000611     1690.94861   1690.94861
  1685.0      0.000593     1690.12012   1690.12012
  1673.0      0.000598     1689.29260   1689.29260
  1734.0      0.000577     1688.46729   1688.46729
  1741.0      0.000574     1687.64282   1687.64282
  1741.0      0.000574     1686.81982   1686.81982
  1695.0      0.000590     1685.99768   1685.99768
  1638.0      0.000611     1685.17773   1685.17773
  1680.0      0.000595     1684.35876   1684.35876
  1677.0      0.000596     1683.54175   1683.54175
  1773.0      0.000564     1682.72534   1682.72534
  1741.0      0.000574     1681.91040   1681.91040
  1726.0      0.000579     1681.09717   1681.09717
  1690.0      0.000592     1680.28528   1680.28528
  1793.0      0.000558     1679.47473   1679.47473
  1735.0      0.000576     1678.66553   1678.66553
  1704.0      0.000587     1677.85767   1677.85767
  1653.0      0.000605     1677.05103   1677.05103
  1788.0      0.000559     1676.24597   1676.24597
  1784.0      0.000561     1675.44214   1675.44214
  1676.0      0.000597     1674.64026   1674.64026
  1765.0      0.000567     1673.83923   1673.83923
  1692.0      0.000591     1673.03967   1673.03967
  1605.0      0.000623     1672.24170   1672.24170
  1744.0      0.000573     1671.44495   1671.44495
  1725.0      0.000580     1670.64966   1670.64966
  1770.0      0.000565     1669.85571   1669.85571
  1781.0      0.000561     1669.06323   1669.06323
  1665.0      0.000601     1668.27209   1668.27209
  1729.0      0.000578     1667.48242   1667.48242
  1637.0      0.000611     1666.69409   1666.69409
  1715.0      0.000583     1665.90710   1665.90710
  1744.0      0.000573     1665.12134   1665.12134
  1660.0      0.000602     1664.33728   1664.33728
  1684.0      0.000594     1663.55457   1663.55457
  1715.0      0.000583     1662.77319   1662.77319
  1761.0      0.000568     1661.99329   1661.99329
  1656.0      0.000604     1661.21484   1661.21484
  1711.0      0.000584     1660.43738   1660.43738
  1656.0      0.000604     1659.66174   1659.66174
  1674.0      0.000597     1658.88708   1658.88708
  1667.0      0.000600     1658.11426   1658.11426
  1746.0      0.000573     1657.34241   1657.34241
  1667.0      0.000600     1656.57227   1656.57227
  1685.0      0.000593     1655.80334   1655.80334
  1657.0      0.000604     1655.03601   1655.03601
  1678.0      0.000596     1654.27002   1654.27002
  1683.0      0.000594     1653.50549   1653.50549
  1688.0      0.000592     1652.74219   1652.74219
  1659.0      0.000603     1651.98022   1651.98022
  1725.0      0.000580     1651.21960   1651.21960
  1729.0      0.000578     1650.46069   1650.46069
  1678.0      0.000596     1649.70264   1649.70264
  1647.0      0.000607     1648.94641   1648.94641
  1677.0      0.000596     1648.19165   1648.19165
  1687.0      0.000593     1647.43823   1647.43823
  1708.0      0.000585     1646.68591   1646.68591
  1684.0      0.000594     1645.93518   1645.93518
  1649.0      0.000606     1645.18567   1645.18567
  1671.0      0.000598     1644.43762   1644.43762
  1621.0      0.000617     1643.69104   1643.69104
  1651.0      0.000606     1642.94556   1642.94556
  1643.0      0.000609     1642.20166   1642.20166
  1638.0      0.000611     1641.45947   1641.45947
  1605.0      0.000623     1640.71814   1640.71814
  1677.0      0.000596     1639.97852   1639.97852
  1715.0      0.000583     1639.23987   1639.23987
  1688.0      0.000592     1638.50305   1638.50305
  1665.0      0.000601     1637.76733   1637.76733
  1647.0      0.000607     1637.03345   1637.03345
  1701.0      0.000588     1636.30042   1636.30042
  1748.0      0.000572     1635.56885   1635.56885
  1631.0      0.000613     1634.83875   1634.83875
  1693.0      0.000591     1634.10999   1634.10999
  1717.0      0.000582     1633.38269   1633.38269
  1724.0      0.000580     1632.65662   1632.65662
  1716.0      0.000583     1631.93201   1631.93201
  1689.0      0.000592     1631.20874   1631.20874
  1714.0      0.000583     1630.48682   1630.48682
  1709.0      0.000585     1629.76599   1629.76599
  1572.0      0.000636     1629.04700   1629.04700
  1623.0      0.000616     1628.32910   1628.32910
  1669.0      0.000599     1627.61255   1627.61255
  1680.0      0.000595     1626.89758   1626.89758
  1659.0      0.000603     1626.18347   1626.18347
  1694.0      0.000590     1625.47131   1625.47131
  1594.0      0.000627     1624.76001   1624.76001
  1651.0      0.000606     1624.05029   1624.05029
  1697.0      0.000589     1623.34192   1623.34192
  1608.0      0.000622     1622.63525   1622.63525
  1646.0      0.000608     1621.92896   1621.92896
  1684.0      0.000594     1621.22510   1621.22510
  1652.0      0.000605     1620.52161   1620.52161
  1685.0      0.000593     1619.82007   1619.82007
  1652.0      0.000605     1619.11987   1619.11987
  1693.0      0.000591     1618.42102   1618.42102
  1731.0      0.000578     1617.72327   1617.72327
  1619.0      0.000618     1617.02686   1617.02686
  1682.0      0.000595     1616.33203   1616.33203
  1628.0      0.000614     1615.63843   1615.63843
  1786.0      0.000560     1614.94592   1614.94592
  1642.0      0.000609     1614.25500   1614.25500
  1671.0      0.000598     1613.56531   1613.56531
  1633.0      0.000612     1612.87708   1612.87708
  1618.0      0.000618     1612.18970   1612.18970
  1663.0      0.000601     1611.50391   1611.50391
  1682.0      0.000595     1610.81970   1610.81970
  1708.0      0.000585     1610.13660   1610.13660
  1777.0      0.000563     1609.45471   1609.45471
  1710.0      0.000585     1608.77429   1608.77429
  1681.0      0.000595     1608.09485   1608.09485
  1601.0      0.000625     1607.41736   1607.41736
  1707.0      0.000586     1606.74060   1635.87769
  1599.0      0.000625     1606.06543   1635.66785
  1684.0      0.000594     1605.39148   1635.47058
  1633.0      0.000612     1604.71875   1635.28613
  1680.0      0.000595     1604.04700   1635.11462
  1655.0      0.000604     1603.37732   1634.95752
  1625.0      0.000615     1602.70837   1634.81396
  1663.0      0.000601     1602.04089   1634.68518
  1724.0      0.000580     1601.37476   1634.57141
  1657.0      0.000604     1600.70984   1634.47290
  1816.0      0.000551     1600.04602   1634.39014
  1688.0      0.000592     1599.38367   1634.32397
  1698.0      0.000589     1598.72253   1634.27466
  1647.0      0.000607     1598.06274   1634.24304
  1596.0      0.000627     1597.40405   1634.22925
  1662.0      0.000602     1596.74658   1634.23401
  1670.0      0.000599     1596.09070   1634.25830
  1584.0      0.000631     1595.43579   1634.30237
  1641.0      0.000609     1594.78247   1634.36743
  1723.0      0.000580     1594.12988   1634.45337
  1693.0      0.000591     1593.47888   1634.56165
  1676.0      0.000597     1592.82910   1634.69275
  1629.0      0.000614     1592.18079   1634.84790
  1696.0      0.000590     1591.53345   1635.02734
  1729.0      0.000578     1590.88733   1635.23242
  1652.0      0.000605     1590.24292   1635.46423
  1575.0      0.000635     1589.59961   1635.72339
  1598.0      0.000626     1588.95691   1636.01050
  1738.0      0.000575     1588.31592   1636.32776
  1678.0      0.000596     1587.67578   1636.67542
  1671.0      0.000598     1587.03735   1637.05554
  1655.0      0.000604     1586.39978   1637.46851
  1670.0      0.000599     1585.76367   1637.91650
  1663.0      0.000601     1585.12854   1638.40039
  1660.0      0.000602     1584.49487   1638.92224
  1662.0      0.000602     1583.86255   1639.48328
  1616.0      0.000619     1583.23132   1640.08508
  1580.0      0.000633     1582.60132   1640.72961
  1585.0      0.000631     1581.97241   1641.41858
  1629.0      0.000614     1581.34460   1642.15417
  1680.0      0.000595     1580.71777   1642.93787
  1694.0      0.000590     1580.09277   1643.77319
  1704.0      0.000587     1579.46875   1644.66138
  1670.0      0.000599     1578.84607   1645.60559
  1671.0      0.000598     1578.22400   1646.60767
  1690.0      0.000592     1577.60352   1647.67114
  1633.0      0.000612     1576.98438   1648.79883
  1667.0      0.000600     1576.36609   1649.99365
  1596.0      0.000627     1575.74890   1651.25928
  1643.0      0.000609     1575.13342   1652.59961
  1763.0      0.000567     1574.51843   1654.01733
  1654.0      0.000605     1573.90515   1655.51782
  1645.0      0.000608     1573.29285   1657.10474
  1712.0      0.000584     1572.68152   1658.78296
  1622.0      0.000617     1572.07129   1660.55725
  1752.0      0.000571     1571.46277   1662.43359
  1702.0      0.000588     1570.85498   1664.41675
  1644.0      0.000608     1570.24878   1666.51379
  1681.0      0.000595     1569.64319   1668.73047
  1675.0      0.000597     1569.03870   1671.07434
  1698.0      0.000589     1568.43542   1673.55261
  1734.0      0.000577     1567.83386   1676.17432
  1757.0      0.000569     1567.23279   1678.94714
  1678.0      0.000596     1566.63293   1681.88147
  1666.0      0.000600     1566.03479   1684.98804
  1724.0      0.000580     1565.43701   1688.27600
  1714.0      0.000583     1564.84070   1691.75903
  1767.0      0.000566     1564.24573   1695.44995
  1680.0      0.000595     1563.65137   1699.36267
  1797.0      0.000556     1563.05847   1703.51318
  1794.0      0.000557     1562.46655   1707.91724
  1737.0      0.000576     1561.87573   1712.59363
  1715.0      0.000583     1561.28638   1717.56299
  1748.0      0.000572     1560.69739   1722.84644
  1649.0      0.000606     1560.10986   1728.46863
  1705.0      0.000587     1559.52380   1734.45520
  1828.0      0.000547     1558.93860   1740.83508
  1741.0      0.000574     1558.35413   1747.64001
  1800.0      0.000556     1557.77112   1754.90674
  1718.0      0.000582     1557.18860   1762.67249
  1771.0      0.000565     1556.60779   1770.98059
  1826.0      0.000548     1556.02795   1779.87903
  1855.0      0.000539     1555.44885   1789.42090
  1778.0      0.000562     1554.87146   1799.66760
  1852.0      0.000540     1554.29456   1810.68347
  1856.0      0.000539     1553.71899   1822.54248
  1786.0      0.000560     1553.14429   1835.32922
  1789.0      0.000559     1552.57056   1849.13794
  1873.0      0.000534     1551.99805   1864.07751
  1871.0      0.000534     1551.42639   1880.26709
  1940.0      0.000515     1550.85596   1897.84290
  1935.0      0.000517     1550.28687   1916.96399
  1934.0      0.000517     1549.71863   1937.80994
  1919.0      0.000521     1549.15112   1960.59045
  1989.0      0.000503     1548.58472   1985.54321
  1952.0      0.000512     1548.01941   2012.94275
  1989.0      0.000503     1547.45520   2043.11487
  2062.0      0.000485     1546.89185   2076.43774
  2032.0      0.000492     1546.32983   2113.36157
  2114.0      0.000473     1545.76868   2154.40894
  2166.0      0.000462     1545.20813   2200.20239
  2215.0      0.000451     1544.64905   2251.49707
  2225.0      0.000449     1544.09106   2309.19800
  2272.0      0.000440     1543.53357   2374.41040
  2430.0      0.000412     1542.97729   2448.47485
  2391.0      0.000418     1542.42249   2533.04272
  2464.0      0.000406     1541.86829   2630.18823
  2638.0      0.000379     1541.31494   2742.51294
  2710.0      0.000369     1540.76233   2873.34180
  2835.0      0.000353     1540.21118   3026.92822
  2909.0      0.0003438    1539.66089   3208.81665
  3157.0      0.0003168    1539.11157   3426.39087
  3380.0      0.0002959    1538.56299   3689.57764
  3713.0      0.0002693    1538.01550   4012.03711
  4001.0      0.0002499    1537.46899   4412.85107
  4472.0      0.0002236    1536.92322   4919.40039
  4827.0      0.0002072    1536.37903   5572.24561
  5641.0      0.0001773    1535.83557   6433.21387
  6712.0      0.0001490    1535.29260   7600.48145
  7813.0      0.0001280    1534.75098   9236.75781
  9995.0      0.0001001    1534.20996   11627.40625
  13217.0     0.0000757    1533.67029   15309.22363
  19043.0     0.0000525    1533.13110   21386.17969
  31517.0     0.00003173   1532.59326   32597.01758
  62496.0     0.00001600   1532.05591   59198.54297
  151353.0    6.61e-6      1531.52014   140173.20313
  325544.0    3.072e-6     1530.98474   329105.12500
  411275.0    2.431e-6     1530.45044   402784.03125
  202238.0    4.94e-6      1529.91711   200775.31250
  68715.0     0.00001455   1529.38440   80502.23438
  33344.0     0.00002999   1528.85303   39904.21875
  19820.0     0.0000505    1528.32214   24854.83594
  13563.0     0.0000737    1527.79211   17283.85156
  10080.0     0.0000992    1527.26331   12852.67285
  8145.0      0.0001228    1526.73535   10044.51172
  6520.0      0.0001534    1526.20789   8158.43555
  5576.0      0.0001793    1525.68164   6832.63867
  5001.0      0.0002000    1525.15637   5866.17822
  4279.0      0.0002337    1524.63171   5140.35693
  3775.0      0.0002649    1524.10791   4581.69434
  3637.0      0.0002750    1523.58472   4142.67676
  3319.0      0.0003013    1523.06335   3791.44141
  3071.0      0.0003256    1522.54236   3506.07397
  2906.0      0.0003441    1522.02197   3271.06396
  2736.0      0.000365     1521.50232   3075.24219
  2622.0      0.000381     1520.98413   2910.36743
  2459.0      0.000407     1520.46631   2770.22461
  2388.0      0.000419     1519.94934   2650.09546
  2290.0      0.000437     1519.43311   2546.32446
  2232.0      0.000448     1518.91833   2456.07202
  2222.0      0.000450     1518.40381   2377.08594
  2148.0      0.000466     1517.89026   2307.55200
  2183.0      0.000458     1517.37769   2246.01196
  2017.0      0.000496     1516.86572   2191.27319
  2014.0      0.000497     1516.35461   2142.36694
  1981.0      0.000505     1515.84448   2098.49121
  1942.0      0.000515     1515.33484   2058.96826
  1897.0      0.000527     1514.82617   2023.23547
  1880.0      0.000532     1514.31836   1990.81445
  1832.0      0.000546     1513.81140   1961.30603
  1766.0      0.000566     1513.30493   1934.36902
  1822.0      0.000549     1512.79980   1909.70654
  1759.0      0.000569     1512.29504   1887.06458
  1880.0      0.000532     1511.79126   1866.22253
  1779.0      0.000562     1511.28809   1846.99231
  1734.0      0.000577     1510.78564   1829.20996
  1658.0      0.000603     1510.28442   1812.72900
  1669.0      0.000599     1509.78345   1797.42139
  1698.0      0.000589     1509.28345   1783.17432
  1694.0      0.000590     1508.78418   1769.89026
  1740.0      0.000575     1508.28552   1757.48242
  1710.0      0.000585     1507.78784   1745.87195
  1765.0      0.000567     1507.29077   1734.98889
  1705.0      0.000587     1506.79480   1724.77100
  1665.0      0.000601     1506.29883   1715.16260
  1644.0      0.000608     1505.80432   1706.11609
  1661.0      0.000602     1505.31042   1697.58472
  1673.0      0.000598     1504.81702   1689.52808
  1629.0      0.000614     1504.32471   1681.90930
  1645.0      0.000608     1503.83289   1674.69556
  1646.0      0.000608     1503.34167   1667.85754
  1601.0      0.000625     1502.85144   1661.36755
  1666.0      0.000600     1502.36145   1655.20020
  1623.0      0.000616     1501.87244   1649.33276
  1617.0      0.000618     1501.38440   1643.74536
  1551.0      0.000645     1500.89709   1638.41907
  1568.0      0.000638     1500.41040   1633.33594
  1611.0      0.000621     1499.92407   1628.47986
  1513.0      0.000661     1499.43872   1623.83618
  1657.0      0.000604     1498.95386   1619.39160
  1566.0      0.000639     1498.46997   1615.13452
  1607.0      0.000622     1497.98645   1611.05225
  1622.0      0.000617     1497.50403   1607.13501
  1585.0      0.000631     1497.02173   1603.37183
  1544.0      0.000648     1496.54077   1599.75500
  1576.0      0.000635     1496.05994   1596.27539
  1600.0      0.000625     1495.58008   1592.92542
  1538.0      0.000650     1495.10107   1589.69788
  1543.0      0.000648     1494.62256   1586.58533
  1569.0      0.000637     1494.14429   1583.58154
  1482.0      0.000675     1493.66687   1580.68152
  1566.0      0.000639     1493.19043   1577.87952
  1577.0      0.000634     1492.71436   1575.16980
  1616.0      0.000619     1492.23865   1572.54761
  1510.0      0.000662     1491.76428   1570.00940
  1505.0      0.000664     1491.29041   1567.55042
  1509.0      0.000663     1490.81689   1565.16638
  1477.0      0.000677     1490.34412   1562.85400
  1524.0      0.000656     1489.87183   1560.60938
  1512.0      0.000661     1489.40039   1558.42969
  1481.0      0.000675     1488.92944   1556.31189
  1526.0      0.000655     1488.45886   1554.25269
  1512.0      0.000661     1487.98926   1552.25000
  1514.0      0.000661     1487.52026   1550.30078
  1524.0      0.000656     1487.05176   1548.40247
  1602.0      0.000624     1486.58423   1546.55371
  1471.0      0.000680     1486.11670   1544.75098
  1650.0      0.000606     1485.65027   1542.99341
  1465.0      0.000683     1485.18408   1541.27820
  1521.0      0.000657     1484.71863   1539.60413
  1497.0      0.000668     1484.25391   1537.96948
  1530.0      0.000654     1483.78955   1536.37231
  1483.0      0.000674     1483.32617   1534.81140
  1500.0      0.000667     1482.86255   1533.28430
  1547.0      0.000646     1482.40027   1531.79114
  1609.0      0.000622     1481.93860   1530.32996
  1524.0      0.000656     1481.47705   1528.89893
  1556.0      0.000643     1481.01660   1527.49780
  1460.0      0.000685     1480.55579   1526.12390
  1496.0      0.000668     1480.09619   1524.77795
  1517.0      0.000659     1479.63721   1523.45825
  1423.0      0.000703     1479.17908   1522.16406
  1545.0      0.000647     1478.72083   1520.89343
  1552.0      0.000644     1478.26331   1519.64636
  1485.0      0.000673     1477.80652   1518.42188
  1449.0      0.000690     1477.35010   1517.21912
  1531.0      0.000653     1476.89429   1516.03723
  1535.0      0.000651     1476.43933   1514.87585
  1584.0      0.000631     1475.98438   1513.73340
  1531.0      0.000653     1475.53003   1512.60986
  1505.0      0.000664     1475.07642   1511.50476
  1526.0      0.000655     1474.62366   1510.41748
  1497.0      0.000668     1474.17090   1509.34668
  1490.0      0.000671     1473.71887   1508.29248
  1485.0      0.000673     1473.26746   1507.25415
  1492.0      0.000670     1472.81653   1506.23108
  1465.0      0.000683     1472.36560   1505.22253
  1459.0      0.000685     1471.91589   1504.22888
  1555.0      0.000643     1471.46606   1503.24854
  1461.0      0.000684     1471.01697   1502.28186
  1516.0      0.000660     1470.56885   1501.32874
  1478.0      0.000677     1470.12061   1500.38770
  1507.0      0.000664     1469.67322   1499.45923
  1545.0      0.000647     1469.22644   1469.22644
  1473.0      0.000679     1468.77954   1468.77954
  1568.0      0.000638     1468.33374   1468.33374
  1457.0      0.000686     1467.88794   1467.88794
  1570.0      0.000637     1467.44312   1467.44312
  1466.0      0.000682     1466.99866   1466.99866
  1507.0      0.000664     1466.55432   1466.55432
  1498.0      0.000668     1466.11096   1466.11096
  1511.0      0.000662     1465.66785   1465.66785
  1474.0      0.000678     1465.22449   1465.22449
  1497.0      0.000668     1464.78247   1464.78247
  1452.0      0.000689     1464.34070   1464.34070
  1454.0      0.000688     1463.89954   1463.89954
  1520.0      0.000658     1463.45862   1463.45862
  1501.0      0.000666     1463.01819   1463.01819
  1419.0      0.000705     1462.57825   1462.57825
  1495.0      0.000669     1462.13867   1462.13867
  1441.0      0.000694     1461.69971   1461.69971
  1554.0      0.000644     1461.26123   1461.26123
  1455.0      0.000687     1460.82312   1460.82312
  1406.0      0.000711     1460.38525   1460.38525
  1446.0      0.000692     1459.94788   1459.94788
  1426.0      0.000701     1459.51099   1459.51099
  1507.0      0.000664     1459.07446   1459.07446
  1537.0      0.000651     1458.63843   1458.63843
  1446.0      0.000692     1458.20300   1458.20300
  1480.0      0.000676     1457.76770   1457.76770
  1467.0      0.000682     1457.33301   1457.33301
  1423.0      0.000703     1456.89893   1456.89893
  1464.0      0.000683     1456.46497   1456.46497
  1509.0      0.000663     1456.03113   1456.03113
  1504.0      0.000665     1455.59839   1455.59839
  1478.0      0.000677     1455.16577   1455.16577
  1509.0      0.000663     1454.73364   1454.73364
  1487.0      0.000672     1454.30176   1454.30176
  1514.0      0.000661     1453.87012   1453.87012
  1470.0      0.000680     1453.43909   1453.43909
  1468.0      0.000681     1453.00854   1453.00854
  1465.0      0.000683     1452.57837   1452.57837
  1526.0      0.000655     1452.14819   1452.14819
  1434.0      0.000697     1451.71887   1451.71887
  1445.0      0.000692     1451.28979   1451.28979
  1438.0      0.000695     1450.86108   1450.86108
  1446.0      0.000692     1450.43298   1450.43298
  1439.0      0.000695     1450.00476   1450.00476
  1470.0      0.000680     1449.57727   1449.57727
  1484.0      0.000674     1449.15015   1449.15015
  1511.0      0.000662     1448.72327   1448.72327
  1433.0      0.000698     1448.29688   1448.29688
  1449.0      0.000690     1447.87048   1447.87048
  1433.0      0.000698     1447.44458   1447.44458
  1550.0      0.000645     1447.01965   1447.01965
  1421.0      0.000704     1446.59460   1446.59460
  1529.0      0.000654     1446.17004   1446.17004
  1533.0      0.000652     1445.74561   1445.74561
  1476.0      0.000678     1445.32202   1445.32202
  1460.0      0.000685     1444.89795   1444.89795
  1466.0      0.000682     1444.47498   1444.47498
  1442.0      0.000693     1444.05237   1444.05237
  1396.0      0.000716     1443.62988   1443.62988
  1441.0      0.000694     1443.20752   1443.20752
  1414.0      0.000707     1442.78577   1442.78577
  1412.0      0.000708     1442.36414   1442.36414
  1505.0      0.000664     1441.94275   1441.94275
  1400.0      0.000714     1441.52222   1441.52222
  1484.0      0.000674     1441.10205   1441.10205
  1403.0      0.000713     1440.68164   1440.68164
  1458.0      0.000686     1440.26147   1440.26147
  1435.0      0.000697     1439.84253   1439.84253
  1424.0      0.000702     1439.42322   1439.42322
  1444.0      0.000693     1439.00439   1439.00439
  1413.0      0.000708     1438.58606   1438.58606
  1484.0      0.000674     1438.16785   1438.16785
  1493.0      0.000670     1437.75000   1437.75000
  1464.0      0.000683     1437.33228   1437.33228
  1475.0      0.000678     1436.91516   1436.91516
  1412.0      0.000708     1436.49805   1436.49805
  1391.0      0.000719     1436.08167   1436.08167
  1361.0      0.000735     1435.66528   1435.66528
  1349.0      0.000741     1435.24927   1435.24927
  1430.0      0.000699     1434.83362   1434.83362
  1456.0      0.000687     1434.41833   1434.41833
  1425.0      0.000702     1434.00342   1434.00342
  1366.0      0.000732     1433.58838   1433.58838
  1440.0      0.000694     1433.17407   1433.17407
  1384.0      0.000723     1432.75977   1432.75977
  1422.0      0.000703     1432.34607   1432.34607
  1421.0      0.000704     1431.93213   1431.93213
  1486.0      0.000673     1431.51929   1431.51929
  1436.0      0.000696     1431.10596   1431.10596
  1457.0      0.000686     1430.69373   1430.69373
  1392.0      0.000718     1430.28113   1430.28113
  1401.0      0.000714     1429.86890   1429.86890
  1366.0      0.000732     1429.45728   1429.45728
  1394.0      0.000717     1429.04553   1429.04553
  1382.0      0.000724     1428.63452   1428.63452
  1418.0      0.000705     1428.22339   1428.22339
  1376.0      0.000727     1427.81250   1427.81250
  1425.0      0.000702     1427.40198   1427.40198
  1387.0      0.000721     1426.99182   1426.99182
  1356.0      0.000737     1426.58215   1426.58215
  1435.0      0.000697     1426.17261   1426.17261
  1385.0      0.000722     1425.76306   1425.76306
  1362.0      0.000734     1425.35425   1425.35425
  1437.0      0.000696     1424.94531   1424.94531
  1418.0      0.000705     1424.53674   1424.53674
  1394.0      0.000717     1424.12842   1424.12842
  1397.0      0.000716     1423.72083   1423.72083
  1434.0      0.000697     1423.31287   1423.31287
  1393.0      0.000718     1422.90527   1422.90527
  1409.0      0.000710     1422.49817   1422.49817
  1393.0      0.000718     1422.09131   1422.09131
  1412.0      0.000708     1421.68445   1421.68445
  1405.0      0.000712     1421.27820   1421.27820
  1325.0      0.000755     1420.87183   1420.87183
  1343.0      0.000745     1420.46606   1420.46606
  1417.0      0.000706     1420.06030   1420.06030
  1377.0      0.000726     1419.65503   1419.65503
  1374.0      0.000728     1419.24988   1419.24988
  1388.0      0.000720     1418.84497   1418.84497
  1368.0      0.000731     1418.44055   1418.44055
  1440.0      0.000694     1418.03577   1418.03577
  1392.0      0.000718     1417.63171   1417.63171
  1449.0      0.000690     1417.22778   1417.22778
  1396.0      0.000716     1416.82422   1416.82422
  1392.0      0.000718     1416.42090   1416.42090
  1365.0      0.000733     1416.01758   1416.01758
  1455.0      0.000687     1415.61475   1415.61475
  1349.0      0.000741     1415.21191   1415.21191
  1371.0      0.000729     1414.80933   1414.80933
  1423.0      0.000703     1414.40710   1414.40710
  1395.0      0.000717     1414.00513   1414.00513
  1351.0      0.000740     1413.60376   1413.60376
  1397.0      0.000716     1413.20203   1413.20203
  1404.0      0.000712     1412.80078   1412.80078
  1386.0      0.000722     1412.39954   1412.39954
  1352.0      0.000740     1411.99878   1411.99878
  1441.0      0.000694     1411.59802   1411.59802
  1375.0      0.000727     1411.19812   1411.19812
  1417.0      0.000706     1410.79797   1410.79797
  1349.0      0.000741     1410.39783   1410.39783
  1384.0      0.000723     1409.99829   1409.99829
  1460.0      0.000685     1409.59888   1409.59888
  1408.0      0.000710     1409.19983   1409.19983
  1312.0      0.000762     1408.80103   1408.80103
  1350.0      0.000741     1408.40198   1408.40198
  1373.0      0.000728     1408.00378   1408.00378
  1445.0      0.000692     1407.60535   1407.60535
  1377.0      0.000726     1407.20728   1407.20728
  1330.0      0.000752     1406.80920   1406.80920
  1412.0      0.000708     1406.41199   1406.41199
  1340.0      0.000746     1406.01440   1406.01440
  1372.0      0.000729     1405.61694   1405.61694
  1392.0      0.000718     1405.22009   1405.22009
  1360.0      0.000735     1404.82324   1404.82324
  1330.0      0.000752     1404.42700   1404.42700
  1392.0      0.000718     1404.03076   1404.03076
  1354.0      0.000739     1403.63452   1403.63452
  1387.0      0.000721     1403.23877   1403.23877
  1353.0      0.000739     1402.84290   1402.84290
  1402.0      0.000713     1402.44763   1402.44763
  1430.0      0.000699     1402.05249   1402.05249
  1399.0      0.000715     1401.65723   1401.65723
  1385.0      0.000722     1401.26270   1401.26270
  1367.0      0.000732     1400.86792   1400.86792
  1388.0      0.000720     1400.47388   1400.47388
  1353.0      0.000739     1400.07935   1400.07935
  1384.0      0.000723     1399.68555   1399.68555
  1306.0      0.000766     1399.29199   1399.29199
  1375.0      0.000727     1398.89856   1398.89856
  1461.0      0.000684     1398.50537   1398.50537
  1407.0      0.000711     1398.11243   1398.11243
  1385.0      0.000722     1397.71924   1397.71924
  1361.0      0.000735     1397.32666   1397.32666
  1309.0      0.000764     1396.93445   1396.93445
  1363.0      0.000734     1396.54211   1396.54211
  1385.0      0.000722     1396.15015   1396.15015
  1367.0      0.000732     1395.75830   1395.75830
  1364.0      0.000733     1395.36682   1395.36682
  1359.0      0.000736     1394.97534   1394.97534
  1468.0      0.000681     1394.58423   1394.58423
  1366.0      0.000732     1394.19324   1394.19324
  1385.0      0.000722     1393.80225   1393.80225
  1324.0      0.000755     1393.41187   1393.41187
  1362.0      0.000734     1393.02161   1393.02161
  1344.0      0.000744     1392.63196   1392.63196
  1429.0      0.000700     1392.24133   1392.24133
  1432.0      0.000698     1391.85181   1391.85181
  1370.0      0.000730     1391.46240   1391.46240
  1313.0      0.000762     1391.07312   1391.07312
  1354.0      0.000739     1390.68420   1390.68420
  1309.0      0.000764     1390.29541   1390.29541
  1367.0      0.000732     1389.90662   1389.90662
  1435.0      0.000697     1389.51819   1389.51819
  1315.0      0.000760     1389.13025   1389.13025
  1439.0      0.000695     1388.74207   1388.74207
  1418.0      0.000705     1388.35425   1388.35425
  1382.0      0.000724     1387.96667   1387.96667
  1408.0      0.000710     1387.57935   1387.57935
  1336.0      0.000749     1387.19214   1387.19214
  1337.0      0.000748     1386.80505   1386.80505
  1402.0      0.000713     1386.41846   1386.41846
  1378.0      0.000726     1386.03186   1386.03186
  1342.0      0.000745     1385.64551   1385.64551
  1356.0      0.000737     1385.25940   1385.25940
  1347.0      0.000742     1384.87378   1384.87378
  1331.0      0.000751     1384.48767   1384.48767
  1312.0      0.000762     1384.10242   1384.10242
  1364.0      0.000733     1383.71704   1383.71704
  1325.0      0.000755     1383.33191   1383.33191
  1350.0      0.000741     1382.94727   1382.94727
  1353.0      0.000739     1382.56250   1382.56250
  1345.0      0.000743     1382.17834   1382.17834
  1344.0      0.000744     1381.79407   1381.79407
  1295.0      0.000772     1381.40979   1381.40979
  1358.0      0.000736     1381.02625   1381.02625
  1333.0      0.000750     1380.64258   1380.64258
  1369.0      0.000730     1380.25940   1380.25940
  1404.0      0.000712     1379.87646   1379.87646
  1370.0      0.000730     1379.49329   1379.49329
  1320.0      0.000758     1379.11060   1379.11060
  1437.0      0.000696     1378.72839   1378.72839
  1332.0      0.000751     1378.34583   1378.34583
  1322.0      0.000756     1377.96411   1377.96411
  1319.0      0.000758     1377.58203   1377.58203
  1396.0      0.000716     1377.20093   1377.20093
  1319.0      0.000758     1376.81897   1376.81897
  1302.0      0.000768     1376.43799   1376.43799
  1309.0      0.000764     1376.05701   1376.05701
  1342.0      0.000745     1375.67651   1375.67651
  1362.0      0.000734     1375.29602   1375.29602
  1318.0      0.000759     1374.91565   1374.91565
  1340.0      0.000746     1374.53589   1374.53589
  1350.0      0.000741     1374.15588   1374.15588
  1413.0      0.000708     1373.77637   1373.77637
  1306.0      0.000766     1373.39685   1373.39685
  1340.0      0.000746     1373.01770   1373.01770
  1402.0      0.000713     1372.63879   1372.63879
  1376.0      0.000727     1372.26050   1372.26050
  1310.0      0.000763     1371.88184   1371.88184
  1371.0      0.000729     1371.50415   1371.50415
  1366.0      0.000732     1371.12561   1371.12561
  1377.0      0.000726     1370.74768   1370.74768
  1361.0      0.000735     1370.37061   1370.37061
  1375.0      0.000727     1369.99316   1369.99316
  1366.0      0.000732     1369.61646   1369.61646
  1355.0      0.000738     1369.23938   1369.23938
  1363.0      0.000734     1368.86255   1368.86255
  1426.0      0.000701     1368.48657   1368.48657
  1327.0      0.000754     1368.10999   1368.10999
  1354.0      0.000739     1367.73438   1367.73438
  1418.0      0.000705     1367.35901   1367.35901
  1406.0      0.000711     1366.98364   1366.98364
  1298.0      0.000770     1366.60828   1366.60828
  1308.0      0.000765     1366.23340   1366.23340
  1365.0      0.000733     1365.85889   1365.85889
  1326.0      0.000754     1365.48425   1365.48425
  1364.0      0.000733     1365.11035   1365.11035
  1366.0      0.000732     1364.73633   1364.73633
  1345.0      0.000743     1364.36255   1364.36255
  1399.0      0.000715     1363.98914   1363.98914
  1328.0      0.000753     1363.61597   1363.61597
  1369.0      0.000730     1363.24316   1363.24316
  1346.0      0.000743     1362.87036   1362.87036
  1307.0      0.000765     1362.49792   1362.49792
  1338.0      0.000747     1362.12598   1362.12598
  1348.0      0.000742     1361.75415   1361.75415
  1327.0      0.000754     1361.38245   1361.38245
  1285.0      0.000778     1361.01099   1361.01099
  1318.0      0.000759     1360.63989   1360.63989
  1341.0      0.000746     1360.26941   1360.26941
  1272.0      0.000786     1359.89856   1359.89856
  1328.0      0.000753     1359.52808   1359.52808
  1392.0      0.000718     1359.15820   1359.15820
  1305.0      0.000766     1358.78809   1358.78809
  1329.0      0.000752     1358.41846   1358.41846
  1265.0      0.000791     1358.04919   1358.04919
  1359.0      0.000736     1357.68030   1357.68030
  1312.0      0.000762     1357.31189   1357.31189
  1357.0      0.000737     1356.94324   1356.94324
  1365.0      0.000733     1356.57507   1356.57507
  1316.0      0.000760     1356.20715   1356.20715
  1394.0      0.000717     1355.83911   1355.83911
  1320.0      0.000758     1355.47205   1355.47205
  1413.0      0.000708     1355.10498   1355.10498
  1346.0      0.000743     1354.73816   1354.73816
  1319.0      0.000758     1354.37158   1354.37158
  1366.0      0.000732     1354.00549   1354.00549
  1362.0      0.000734     1353.63953   1353.63953
  1394.0      0.000717     1353.27368   1353.27368
  1392.0      0.000718     1352.90833   1352.90833
  1348.0      0.000742     1352.54346   1352.54346
  1343.0      0.000745     1352.17834   1352.17834
  1412.0      0.000708     1351.81409   1351.81409
  1309.0      0.000764     1351.44983   1351.44983
  1381.0      0.000724     1351.08618   1351.08618
  1307.0      0.000765     1350.72241   1350.72241
  1357.0      0.000737     1350.35901   1350.35901
  1339.0      0.000747     1349.99609   1349.99609
  1291.0      0.000775     1349.63293   1349.63293
  1366.0      0.000732     1349.27100   1349.27100
  1303.0      0.000767     1348.90881   1348.90881
  1263.0      0.000792     1348.54675   1348.54675
  1366.0      0.000732     1348.18542   1348.18542
  1272.0      0.000786     1347.82434   1347.82434
  1325.0      0.000755     1347.46350   1347.46350
  1372.0      0.000729     1347.10303   1347.10303
  1353.0      0.000739     1346.74280   1346.74280
  1328.0      0.000753     1346.38257   1346.38257
  1315.0      0.000760     1346.02271   1346.02271
  1321.0      0.000757     1345.66382   1345.66382
  1338.0      0.000747     1345.30481   1345.30481
  1356.0      0.000737     1344.94592   1344.94592
  1358.0      0.000736     1344.58789   1344.58789
  1374.0      0.000728     1344.22998   1344.22998
  1335.0      0.000749     1343.87195   1343.87195
  1356.0      0.000737     1343.51489   1343.51489
  1349.0      0.000741     1343.15784   1343.15784
  1272.0      0.000786     1342.80115   1342.80115
  1301.0      0.000769     1342.44507   1342.44507
  1408.0      0.000710     1342.08887   1342.08887
  1311.0      0.000763     1341.73328   1341.73328
  1309.0      0.000764     1341.37769   1341.37769
  1349.0      0.000741     1341.02307   1341.02307
  1249.0      0.000801     1340.66809   1340.66809
  1320.0      0.000758     1340.31396   1340.31396
  1306.0      0.000766     1339.96033   1339.96033
  1295.0      0.000772     1339.60632   1339.60632
  1414.0      0.000707     1339.25305   1339.25305
  1324.0      0.000755     1338.90039   1338.90039
  1391.0      0.000719     1338.54773   1338.54773
  1337.0      0.000748     1338.19604   1338.19604
  1328.0      0.000753     1337.84436   1337.84436
  1334.0      0.000750     1337.49231   1337.49231
  1340.0      0.000746     1337.14160   1337.14160
  1319.0      0.000758     1336.79102   1336.79102
  1295.0      0.000772     1336.44055   1336.44055
  1357.0      0.000737     1336.09082   1336.09082
  1343.0      0.000745     1335.74097   1335.74097
  1273.0      0.000786     1335.39209   1335.39209
  1288.0      0.000776     1335.04358   1335.04358
  1335.0      0.000749     1334.69470   1334.69470
  1292.0      0.000774     1334.34656   1334.34656
  1276.0      0.000784     1333.99902   1333.99902
  1355.0      0.000738     1333.65149   1333.65149
  1292.0      0.000774     1333.30530   1333.30530
  1361.0      0.000735     1332.95850   1332.95850
  1337.0      0.000748     1332.61230   1332.61230
  1347.0      0.000742     1332.26697   1332.26697
  1303.0      0.000767     1331.92163   1331.92163
  1419.0      0.000705     1331.57642   1331.57642
  1395.0      0.000717     1331.23206   1331.23206
  1363.0      0.000734     1330.88794   1330.88794
  1292.0      0.000774     1330.54419   1330.54419
  1342.0      0.000745     1330.20093   1330.20093
  1282.0      0.000780     1329.85791   1329.85791
  1261.0      0.000793     1329.51563   1329.51563
  1359.0      0.000736     1329.17371   1329.17371
  1296.0      0.000772     1328.83203   1328.83203
  1239.0      0.000807     1328.49084   1328.49084
  1332.0      0.000751     1328.15002   1328.15002
  1343.0      0.000745     1327.80981   1327.80981
  1268.0      0.000789     1327.46973   1327.46973
  1368.0      0.000731     1327.13025   1327.13025
  1307.0      0.000765     1326.79126   1326.79126
  1334.0      0.000750     1326.45276   1326.45276
  1340.0      0.000746     1326.11487   1326.11487
  1339.0      0.000747     1325.77686   1325.77686
  1279.0      0.000782     1325.43933   1325.43933
  1316.0      0.000760     1325.10254   1325.10254
  1326.0      0.000754     1324.76611   1324.76611
  1312.0      0.000762     1324.43018   1324.43018
  1324.0      0.000755     1324.09497   1324.09497
  1337.0      0.000748     1323.75977   1323.75977
  1346.0      0.000743     1323.42505   1323.42505
  1399.0      0.000715     1323.09119   1323.09119
  1329.0      0.000752     1322.75745   1322.75745
  1303.0      0.000767     1322.42419   1322.42419
  1332.0      0.000751     1322.09155   1322.09155
  1272.0      0.000786     1321.75928   1321.75928
  1288.0      0.000776     1321.42761   1321.42761
  1339.0      0.000747     1321.09595   1321.09595
  1384.0      0.000723     1320.76526   1320.76526
  1307.0      0.000765     1320.43481   1320.43481
  1264.0      0.000791     1320.10510   1320.10510
  1273.0      0.000786     1319.77576   1319.77576
  1305.0      0.000766     1319.44678   1319.44678
  1342.0      0.000745     1319.11841   1319.11841
  1307.0      0.000765     1318.79065   1318.79065
  1365.0      0.000733     1318.46301   1318.46301
  1364.0      0.000733     1318.13635   1318.13635
  1322.0      0.000756     1317.80957   1317.80957
  1334.0      0.000750     1317.48376   1317.48376
  1327.0      0.000754     1317.15833   1317.15833
  1317.0      0.000759     1316.83350   1316.83350
  1315.0      0.000760     1316.50916   1316.50916
  1320.0      0.000758     1316.18506   1316.18506
  1341.0      0.000746     1315.86169   1315.86169
  1267.0      0.000789     1315.53906   1315.53906
  1330.0      0.000752     1315.21643   1315.21643
  1380.0      0.000725     1314.89478   1314.89478
  1317.0      0.000759     1314.57373   1314.57373
  1315.0      0.000760     1314.25256   1314.25256
  1365.0      0.000733     1313.93250   1313.93250
  1305.0      0.000766     1313.61279   1313.61279
  1311.0      0.000763     1313.29382   1313.29382
  1315.0      0.000760     1312.97498   1312.97498
  1338.0      0.000747     1312.65710   1312.65710
  1341.0      0.000746     1312.33960   1312.33960
  1359.0      0.000736     1312.02258   1312.02258
  1321.0      0.000757     1311.70630   1311.70630
  1349.0      0.000741     1311.39063   1311.39063
  1231.0      0.000812     1311.07483   1311.07483
  1210.0      0.000826     1310.76013   1310.76013
  1220.0      0.000820     1310.44604   1310.44604
  1223.0      0.000818     1310.13269   1310.13269
  1214.0      0.000824     1309.81970   1309.81970
  1221.0      0.000819     1309.50684   1309.50684
  1253.0      0.000798     1309.19531   1309.19531
  1148.0      0.000871     1308.88391   1308.88391
  1207.0      0.000829     1308.57300   1308.57300
  1230.0      0.000813     1308.26306   1308.26306
  1228.0      0.000814     1307.95325   1307.95325
  1241.0      0.000806     1307.64453   1307.64453
  1187.0      0.000842     1307.33606   1307.33606
  1281.0      0.000781     1307.02820   1307.02820
  1252.0      0.000799     1306.72107   1306.72107
  1224.0      0.000817     1306.41467   1306.41467
  1288.0      0.000776     1306.10840   1306.10840
  1311.0      0.000763     1305.80310   1305.80310
  1258.0      0.000795     1305.49829   1305.49829
  1220.0      0.000820     1305.19385   1305.19385
  1213.0      0.000824     1304.89050   1304.89050
  1252.0      0.000799     1304.58777   1304.58777
  1259.0      0.000794     1304.28552   1304.28552
  1257.0      0.000796     1303.98364   1303.98364
  1269.0      0.000788     1303.68237   1303.68237
  1267.0      0.000789     1303.38208   1303.38208
  1295.0      0.000772     1303.08240   1303.08240
  1280.0      0.000781     1302.78320   1302.78320
  1257.0      0.000796     1302.48486   1302.48486
  1241.0      0.000806     1302.18689   1302.18689
  1261.0      0.000793     1301.88965   1301.88965
  1280.0      0.000781     1301.59338   1301.59338
  1273.0      0.000786     1301.29688   1301.29688
  1241.0      0.000806     1301.00183   1301.00183
  1206.0      0.000829     1300.70715   1300.70715
  1318.0      0.000759     1300.41321   1300.41321
  1250.0      0.000800     1300.12000   1300.12000
  1190.0      0.000840     1299.82727   1299.82727
  1293.0      0.000773     1299.53528   1299.53528
  1301.0      0.000769     1299.24402   1299.24402
  1330.0      0.000752     1298.95313   1298.95313
  1243.0      0.000805     1298.66370   1298.66370
  1246.0      0.000803     1298.37427   1298.37427
  1275.0      0.000784     1298.08569   1298.08569
  1251.0      0.000799     1297.79761   1297.79761
  1236.0      0.000809     1297.51038   1297.51038
  1275.0      0.000784     1297.22388   1297.22388
  1236.0      0.000809     1296.93848   1296.93848
  1212.0      0.000825     1296.65283   1296.65283
  1314.0      0.000761     1296.36877   1296.36877
  1249.0      0.000801     1296.08496   1296.08496
  1237.0      0.000808     1295.80200   1295.80200
  1330.0      0.000752     1295.51953   1295.51953
  1316.0      0.000760     1295.23840   1295.23840
  1303.0      0.000767     1294.95715   1294.95715
  1254.0      0.000797     1294.67737   1294.67737
  1267.0      0.000789     1294.39771   1294.39771
  1236.0      0.000809     1294.11902   1294.11902
  1249.0      0.000801     1293.84143   1293.84143
  1321.0      0.000757     1293.56348   1293.56348
  1293.0      0.000773     1293.28723   1293.28723
  1303.0      0.000767     1293.01184   1293.01184
  1311.0      0.000763     1292.73669   1292.73669
  1272.0      0.000786     1292.46252   1292.46252
  1290.0      0.000775     1292.18884   1292.18884
  1349.0      0.000741     1291.91614   1291.91614
  1243.0      0.000805     1291.64417   1291.64417
  1253.0      0.000798     1291.37317   1291.37317
  1284.0      0.000779     1291.10266   1291.10266
  1283.0      0.000779     1290.83276   1290.83276
  1287.0      0.000777     1290.56396   1290.56396
  1324.0      0.000755     1290.29602   1290.29602
  1300.0      0.000769     1290.02844   1290.02844
  1269.0      0.000788     1289.76184   1289.76184
  1306.0      0.000766     1289.49622   1289.49622
  1231.0      0.000812     1289.23071   1289.23071
  1297.0      0.000771     1288.96680   1288.96680
  1308.0      0.000765     1288.70325   1288.71021
  1258.0      0.000795     1288.44055   1288.44763
  1312.0      0.000762     1288.17883   1288.18604
  1267.0      0.000789     1287.91736   1287.92456
  1250.0      0.000800     1287.65723   1287.66455
  1220.0      0.000820     1287.39807   1287.40552
  1298.0      0.000770     1287.13892   1287.14648
  1281.0      0.000781     1286.88159   1286.88916
  1222.0      0.000818     1286.62427   1286.63196
  1266.0      0.000790     1286.36816   1286.37598
  1252.0      0.000799     1286.11316   1286.12109
  1290.0      0.000775     1285.85852   1285.86646
  1250.0      0.000800     1285.60461   1285.61267
  1274.0      0.000785     1285.35156   1285.35974
  1299.0      0.000770     1285.09973   1285.10803
  1281.0      0.000781     1284.84863   1284.85706
  1323.0      0.000756     1284.59827   1284.60669
  1325.0      0.000755     1284.34875   1284.35730
  1303.0      0.000767     1284.09973   1284.10840
  1262.0      0.000792     1283.85205   1283.86084
  1239.0      0.000807     1283.60510   1283.61401
  1295.0      0.000772     1283.35901   1283.36804
  1206.0      0.000829     1283.11389   1283.12305
  1288.0      0.000776     1282.86938   1282.87866
  1297.0      0.000771     1282.62585   1282.63525
  1260.0      0.000794     1282.38330   1282.39282
  1275.0      0.000784     1282.14172   1282.15137
  1245.0      0.000803     1281.90051   1281.91028
  1274.0      0.000785     1281.66064   1281.67053
  1333.0      0.000750     1281.42175   1281.43176
  1262.0      0.000792     1281.18323   1281.19336
  1282.0      0.000780     1280.94592   1280.95630
  1272.0      0.000786     1280.70972   1280.72021
  1334.0      0.000750     1280.47412   1280.48474
  1243.0      0.000805     1280.23926   1280.25000
  1300.0      0.000769     1280.00574   1280.01660
  1260.0      0.000794     1279.77271   1279.78381
  1260.0      0.000794     1279.54089   1279.55212
  1264.0      0.000791     1279.31006   1279.32141
  1280.0      0.000781     1279.07996   1279.09155
  1314.0      0.000761     1278.85071   1278.86243
  1222.0      0.000818     1278.62268   1278.63464
  1266.0      0.000790     1278.39514   1278.40723
  1235.0      0.000810     1278.16870   1278.18103
  1211.0      0.000826     1277.94336   1277.95581
  1343.0      0.000745     1277.71875   1277.73145
  1264.0      0.000791     1277.49548   1277.50830
  1288.0      0.000776     1277.27258   1277.28564
  1321.0      0.000757     1277.05078   1277.06409
  1275.0      0.000784     1276.83044   1276.84387
  1235.0      0.000810     1276.61047   1276.62415
  1291.0      0.000775     1276.39160   1276.40552
  1263.0      0.000792     1276.17358   1276.18774
  1291.0      0.000775     1275.95691   1275.97131
  1294.0      0.000773     1275.74084   1275.75549
  1241.0      0.000806     1275.52600   1275.54089
  1269.0      0.000788     1275.31226   1275.32739
  1245.0      0.000803     1275.09937   1275.11475
  1325.0      0.000755     1274.88696   1274.90259
  1275.0      0.000784     1274.67603   1274.69189
  1319.0      0.000758     1274.46594   1274.48206
  1312.0      0.000762     1274.25684   1274.27332
  1269.0      0.000788     1274.04883   1274.06555
  1267.0      0.000789     1273.84167   1273.85864
  1323.0      0.000756     1273.63599   1273.65332
  1299.0      0.000770     1273.43054   1273.44824
  1294.0      0.000773     1273.22656   1273.24451
  1266.0      0.000790     1273.02368   1273.04199
  1278.0      0.000782     1272.82153   1272.84021
  1255.0      0.000797     1272.62048   1272.63953
  1285.0      0.000778     1272.42078   1272.44019
  1355.0      0.000738     1272.22180   1272.24158
  1231.0      0.000812     1272.02380   1272.04395
  1235.0      0.000810     1271.82678   1271.84729
  1265.0      0.000791     1271.63074   1271.65161
  1279.0      0.000782     1271.43616   1271.45752
  1268.0      0.000789     1271.24231   1271.26404
  1266.0      0.000790     1271.04932   1271.07153
  1227.0      0.000815     1270.85754   1270.88025
  1254.0      0.000797     1270.66724   1270.69031
  1257.0      0.000796     1270.47766   1270.50122
  1288.0      0.000776     1270.28906   1270.31311
  1248.0      0.000801     1270.10156   1270.12622
  1282.0      0.000780     1269.91504   1269.94019
  1287.0      0.000777     1269.72961   1269.75537
  1290.0      0.000775     1269.54553   1269.57178
  1243.0      0.000805     1269.36182   1269.38867
  1256.0      0.000796     1269.18005   1269.20752
  1293.0      0.000773     1268.99878   1269.02686
  1314.0      0.000761     1268.81885   1268.84766
  1236.0      0.000809     1268.63989   1268.66931
  1285.0      0.000778     1268.46228   1268.49243
  1272.0      0.000786     1268.28552   1268.31641
  1318.0      0.000759     1268.10974   1268.14136
  1273.0      0.000786     1267.93506   1267.96741
  1341.0      0.000746     1267.76196   1267.79517
  1251.0      0.000799     1267.58948   1267.62354
  1273.0      0.000786     1267.41809   1267.45300
  1256.0      0.000796     1267.24817   1267.28394
  1331.0      0.000751     1267.07910   1267.11584
  1229.0      0.000814     1266.91150   1266.94922
  1295.0      0.000772     1266.74500   1266.78369
  1349.0      0.000741     1266.57898   1266.61877
  1324.0      0.000755     1266.41467   1266.45557
  1294.0      0.000773     1266.25134   1266.29333
  1370.0      0.000730     1266.08875   1266.13196
  1290.0      0.000775     1265.92786   1265.97229
  1336.0      0.000749     1265.76794   1265.81372
  1289.0      0.000776     1265.60901   1265.65613
  1251.0      0.000799     1265.45154   1265.50012
  1273.0      0.000786     1265.29504   1265.34509
  1254.0      0.000797     1265.13953   1265.19116
  1271.0      0.000787     1264.98547   1265.03870
  1246.0      0.000803     1264.83215   1264.88708
  1278.0      0.000782     1264.68042   1264.73718
  1214.0      0.000824     1264.52979   1264.58838
  1331.0      0.000751     1264.38013   1264.44080
  1280.0      0.000781     1264.23181   1264.29456
  1250.0      0.000800     1264.08472   1264.14966
  1232.0      0.000812     1263.93860   1264.00586
  1268.0      0.000789     1263.79382   1263.86353
  1312.0      0.000762     1263.64990   1263.72217
  1249.0      0.000801     1263.50745   1263.58240
  1288.0      0.000776     1263.36633   1263.44409
  1323.0      0.000756     1263.22632   1263.30713
  1245.0      0.000803     1263.08728   1263.17126
  1280.0      0.000781     1262.94971   1263.03711
  1246.0      0.000803     1262.81299   1262.90405
  1260.0      0.000794     1262.67773   1262.77271
  1249.0      0.000801     1262.54395   1262.64294
  1252.0      0.000799     1262.41089   1262.51428
  1261.0      0.000793     1262.27954   1262.38757
  1247.0      0.000802     1262.14905   1262.26208
  1235.0      0.000810     1262.02014   1262.13855
  1267.0      0.000789     1261.89197   1262.01611
  1268.0      0.000789     1261.76526   1261.89563
  1229.0      0.000814     1261.63953   1261.77649
  1286.0      0.000778     1261.51550   1261.65967
  1265.0      0.000791     1261.39246   1261.54431
  1255.0      0.000797     1261.27087   1261.43115
  1277.0      0.000783     1261.15027   1261.31958
  1208.0      0.000828     1261.03101   1261.21021
  1306.0      0.000766     1260.91309   1261.10303
  1286.0      0.000778     1260.79614   1260.99792
  1266.0      0.000790     1260.68054   1260.89514
  1310.0      0.000763     1260.56616   1260.79504
  1308.0      0.000765     1260.45337   1260.69788
  1237.0      0.000808     1260.34167   1260.60339
  1268.0      0.000789     1260.23132   1260.51221
  1281.0      0.000781     1260.12183   1260.42407
  1261.0      0.000793     1260.01404   1260.34021
  1226.0      0.000816     1259.90735   1260.26038
  1242.0      0.000805     1259.80200   1260.18530
  1276.0      0.000784     1259.69812   1260.11572
  1326.0      0.000754     1259.59509   1260.05188
  1257.0      0.000796     1259.49377   1259.99548
  1258.0      0.000795     1259.39380   1259.94751
  1240.0      0.000806     1259.29468   1259.90869
  1264.0      0.000791     1259.19714   1259.88196
  1305.0      0.000766     1259.10083   1259.86938
  1308.0      0.000765     1259.00598   1259.87463
  1288.0      0.000776     1258.91187   1259.90137
  1240.0      0.000806     1258.81958   1259.95691
  1302.0      0.000768     1258.72852   1260.04932
  1224.0      0.000817     1258.63916   1260.19141
  1327.0      0.000754     1258.55042   1260.40015
  1296.0      0.000772     1258.46350   1260.70435
  1288.0      0.000776     1258.37781   1261.14697
  1303.0      0.000767     1258.29321   1261.79919
  1255.0      0.000797     1258.21021   1262.78442
  1273.0      0.000786     1258.12830   1264.33142
  1273.0      0.000786     1258.04797   1266.90271
  1253.0      0.000798     1257.96863   1271.60779
  1256.0      0.000796     1257.89124   1281.43787
  1326.0      0.000754     1257.81470   1303.29150
  1323.0      0.000756     1257.73987   1342.87195
  1305.0      0.000766     1257.66602   1356.90552
  1312.0      0.000762     1257.59338   1317.58411
  1314.0      0.000761     1257.52234   1288.04370
  1327.0      0.000754     1257.45276   1274.24292
  1276.0      0.000784     1257.38489   1267.83459
  1347.0      0.000742     1257.31787   1264.44263
  1262.0      0.000792     1257.25232   1262.40686
  1296.0      0.000772     1257.18799   1261.08118
  1271.0      0.000787     1257.12512   1260.16528
  1339.0      0.000747     1257.06421   1259.50159
  1319.0      0.000758     1257.00403   1259.00061
  1294.0      0.000773     1256.94556   1258.61023
  1240.0      0.000806     1256.88831   1258.29712
  1329.0      0.000752     1256.83252   1258.04004
  1292.0      0.000774     1256.77759   1257.82397
  1314.0      0.000761     1256.72473   1257.64001
  1239.0      0.000807     1256.67310   1257.48047
  1245.0      0.000803     1256.62292   1257.34033
  1333.0      0.000750     1256.57385   1257.21545
  1291.0      0.000775     1256.52661   1257.10388
  1277.0      0.000783     1256.48059   1257.00269
  1283.0      0.000779     1256.43591   1256.91040
  1302.0      0.000768     1256.39270   1256.82568
  1296.0      0.000772     1256.35083   1256.74768
  1273.0      0.000786     1256.31030   1256.67529
  1249.0      0.000801     1256.27136   1256.60815
  1300.0      0.000769     1256.23389   1256.54565
  1221.0      0.000819     1256.19800   1256.48730
  1286.0      0.000778     1256.16345   1256.43274
  1339.0      0.000747     1256.13013   1256.38147
  1269.0      0.000788     1256.09863   1256.33362
  1336.0      0.000749     1256.06787   1256.28821
  1306.0      0.000766     1256.03918   1256.24609
  1337.0      0.000748     1256.01135   1256.20605
  1240.0      0.000806     1255.98560   1256.16907
  1317.0      0.000759     1255.96082   1256.13403
  1245.0      0.000803     1255.93787   1256.10168
  1298.0      0.000770     1255.91650   1256.07178
  1354.0      0.000739     1255.89624   1256.04346
  1337.0      0.000748     1255.87720   1256.01709
  1276.0      0.000784     1255.86011   1255.99316
  1275.0      0.000784     1255.84412   1255.97070
  1309.0      0.000764     1255.83008   1255.95081
  1178.0      0.000849     1255.81714   1255.93237
  1313.0      0.000762     1255.80566   1255.91577
  1342.0      0.000745     1255.79553   1255.90088
  1309.0      0.000764     1255.78760   1255.88843
  1304.0      0.000767     1255.78040   1255.87695
  1298.0      0.000770     1255.77502   1255.86768
  1242.0      0.000805     1255.77112   1255.85999
  1304.0      0.000767     1255.76831   1255.85376
  1261.0      0.000793     1255.76746   1255.84961
  1280.0      0.000781     1255.76794   1255.84692
  1370.0      0.000730     1255.76990   1255.84595
  1326.0      0.000754     1255.77356   1255.84680
  1265.0      0.000791     1255.77820   1255.84888
  1276.0      0.000784     1255.78467   1255.85291
  1316.0      0.000760     1255.79272   1255.85852
  1262.0      0.000792     1255.80237   1255.86597
  1307.0      0.000765     1255.81311   1255.87463
  1322.0      0.000756     1255.82593   1255.88538
  1375.0      0.000727     1255.83997   1255.89746
  1234.0      0.000810     1255.85535   1255.91101
  1296.0      0.000772     1255.87244   1255.92639
  1294.0      0.000773     1255.89111   1255.94336
  1369.0      0.000730     1255.91101   1255.96167
  1308.0      0.000765     1255.93286   1255.98206
  1306.0      0.000766     1255.95618   1256.00391
  1274.0      0.000785     1255.98108   1256.02747
  1245.0      0.000803     1256.00732   1256.05237
  1335.0      0.000749     1256.03503   1256.07874
  1315.0      0.000760     1256.06409   1256.10657
  1322.0      0.000756     1256.09509   1256.13647
  1278.0      0.000782     1256.12744   1256.16772
  1378.0      0.000726     1256.16150   1256.20068
  1352.0      0.000740     1256.19727   1256.23535
  1304.0      0.000767     1256.23438   1256.27148
  1390.0      0.000719     1256.27271   1256.30884
  1350.0      0.000741     1256.31274   1256.34802
  1306.0      0.000766     1256.35498   1256.38940
  1299.0      0.000770     1256.39795   1256.43152
  1278.0      0.000782     1256.44287   1256.47559
  1304.0      0.000767     1256.48950   1256.52148
  1297.0      0.000771     1256.53723   1256.56836
  1260.0      0.000794     1256.58704   1256.61743
  1261.0      0.000793     1256.63818   1256.66785
  1321.0      0.000757     1256.69067   1256.71973
  1348.0      0.000742     1256.74524   1256.77356
  1347.0      0.000742     1256.80103   1256.82874
  1298.0      0.000770     1256.85864   1256.88574
  1312.0      0.000762     1256.91772   1256.94421
  1293.0      0.000773     1256.97839   1257.00427
  1368.0      0.000731     1257.04053   1257.06592
  1352.0      0.000740     1257.10413   1257.12891
  1361.0      0.000735     1257.16968   1257.19397
  1285.0      0.000778     1257.23645   1257.26025
  1357.0      0.000737     1257.30518   1257.32849
  1312.0      0.000762     1257.37549   1257.39832
  1308.0      0.000765     1257.44727   1257.46960
  1325.0      0.000755     1257.52063   1257.54260
  1318.0      0.000759     1257.59558   1257.61707
  1329.0      0.000752     1257.67200   1257.69312
  1328.0      0.000753     1257.75049   1257.77112
  1318.0      0.000759     1257.82996   1257.85022
  1349.0      0.000741     1257.91150   1257.93140
  1303.0      0.000767     1257.99487   1258.01440
  1390.0      0.000719     1258.07922   1258.09839
  1293.0      0.000773     1258.16541   1258.18420
  1334.0      0.000750     1258.25354   1258.27197
  1332.0      0.000751     1258.34326   1258.36133
  1372.0      0.000729     1258.43433   1258.45215
  1298.0      0.000770     1258.52698   1258.54443
  1354.0      0.000739     1258.62146   1258.63855
  1308.0      0.000765     1258.71753   1258.73438
  1372.0      0.000729     1258.81531   1258.83191
  1320.0      0.000758     1258.91431   1258.93054
  1344.0      0.000744     1259.01526   1259.03125
  1376.0      0.000727     1259.11780   1259.13354
  1361.0      0.000735     1259.22217   1259.23767
  1346.0      0.000743     1259.32813   1259.34326
  1356.0      0.000737     1259.43555   1259.45044
  1343.0      0.000745     1259.54468   1259.55933
  1374.0      0.000728     1259.65540   1259.66980
  1272.0      0.000786     1259.76770   1259.78198
  1320.0      0.000758     1259.88171   1259.89575
  1415.0      0.000707     1259.99768   1260.01147
  1364.0      0.000733     1260.11499   1260.12854
  1298.0      0.000770     1260.23413   1260.24744
  1373.0      0.000728     1260.35461   1260.36780
  1311.0      0.000763     1260.47717   1260.49011
  1309.0      0.000764     1260.60132   1260.61401
  1338.0      0.000747     1260.72681   1260.73938
  1426.0      0.000701     1260.85449   1260.86682
  1338.0      0.000747     1260.98364   1260.99585
  1367.0      0.000732     1261.11401   1261.12598
  1370.0      0.000730     1261.24658   1261.25842
  1336.0      0.000749     1261.38037   1261.39197
  1312.0      0.000762     1261.51611   1261.52759
  1290.0      0.000775     1261.65369   1261.66504
  1384.0      0.000723     1261.79260   1261.80371
  1352.0      0.000740     1261.93323   1261.94421
  1305.0      0.000766     1262.07568   1262.08655
  1319.0      0.000758     1262.21997   1262.23059
  1397.0      0.000716     1262.36548   1262.37598
  1335.0      0.000749     1262.51355   1262.52393
  1364.0      0.000733     1262.66223   1262.67249
  1372.0      0.000729     1262.81299   1262.82312
  1333.0      0.000750     1262.96582   1262.97583
  1324.0      0.000755     1263.12012   1263.13000
  1312.0      0.000762     1263.27588   1263.28552
  1357.0      0.000737     1263.43347   1263.44299
  1340.0      0.000746     1263.59290   1286.40442
  1397.0      0.000716     1263.75403   1286.82703
  1318.0      0.000759     1263.91650   1287.25525
  1389.0      0.000720     1264.08118   1287.69055
  1389.0      0.000720     1264.24707   1288.13159
  1339.0      0.000747     1264.41492   1288.57971
  1305.0      0.000766     1264.58447   1289.03430
  1278.0      0.000782     1264.75549   1289.49548
  1310.0      0.000763     1264.92847   1289.96387
  1295.0      0.000772     1265.10327   1290.43921
  1398.0      0.000715     1265.27966   1290.92175
  1401.0      0.000714     1265.45776   1291.41162
  1361.0      0.000735     1265.63721   1291.90845
  1280.0      0.000781     1265.81885   1292.41357
  1284.0      0.000779     1266.00183   1292.92578
  1322.0      0.000756     1266.18701   1293.44653
  1358.0      0.000736     1266.37354   1293.97485
  1294.0      0.000773     1266.56177   1294.51147
  1429.0      0.000700     1266.75195   1295.05664
  1370.0      0.000730     1266.94385   1295.61011
  1323.0      0.000756     1267.13721   1296.17224
  1334.0      0.000750     1267.33252   1296.74365
  1372.0      0.000729     1267.52979   1297.32397
  1309.0      0.000764     1267.72864   1297.91370
  1343.0      0.000745     1267.92859   1298.50513
  1413.0      0.000708     1268.13062   1299.11377
  1329.0      0.000752     1268.33459   1300.52246
  1319.0      0.000758     1268.54016   1301.16016
  1347.0      0.000742     1268.74744   1301.80835
  1307.0      0.000765     1268.95679   1302.46765
  1359.0      0.000736     1269.16772   1303.13770
  1342.0      0.000745     1269.38000   1303.81885
  1294.0      0.000773     1269.59460   1304.51172
  1373.0      0.000728     1269.81055   1305.21619
  1376.0      0.000727     1270.02820   1305.93262
  1376.0      0.000727     1270.24792   1306.66199
  1378.0      0.000726     1270.46899   1307.40344
  1370.0      0.000730     1270.69214   1308.15808
  1338.0      0.000747     1270.91675   1308.92603
  1383.0      0.000723     1271.14307   1309.70715
  1377.0      0.000726     1271.37158   1310.50317
  1339.0      0.000747     1271.60144   1311.31311
  1360.0      0.000735     1271.83337   1312.13782
  1437.0      0.000696     1272.06665   1312.97766
  1450.0      0.000690     1272.30188   1313.83289
  1315.0      0.000760     1272.53894   1314.70435
  1362.0      0.000734     1272.77771   1315.59229
  1321.0      0.000757     1273.01782   1316.49634
  1335.0      0.000749     1273.26038   1317.41870
  1360.0      0.000735     1273.50439   1318.35852
  1444.0      0.000693     1273.75037   1319.31689
  1359.0      0.000736     1273.99780   1320.29395
  1417.0      0.000706     1274.24695   1321.29016
  1333.0      0.000750     1274.49805   1322.30676
  1350.0      0.000741     1274.75098   1323.34375
  1356.0      0.000737     1275.00513   1324.40186
  1378.0      0.000726     1275.26135   1325.48206
  1432.0      0.000698     1275.51953   1326.58459
  1365.0      0.000733     1275.77942   1327.71082
  1333.0      0.000750     1276.04126   1328.86084
  1434.0      0.000697     1276.30444   1330.03564
  1404.0      0.000712     1276.56946   1331.23608
  1385.0      0.000722     1276.83630   1332.46252
  1422.0      0.000703     1277.10522   1333.71704
  1373.0      0.000728     1277.37537   1334.99878
  1405.0      0.000712     1277.64783   1336.31067
  1420.0      0.000704     1277.92151   1337.65222
  1404.0      0.000712     1278.19739   1339.02490
  1469.0      0.000681     1278.47510   1340.43030
  1352.0      0.000740     1278.75391   1341.86816
  1430.0      0.000699     1279.03540   1343.34192
  1420.0      0.000704     1279.31775   1344.85071
  1392.0      0.000718     1279.60229   1346.39661
  1413.0      0.000708     1279.88867   1347.98169
  1385.0      0.000722     1280.17712   1349.60669
  1379.0      0.000725     1280.46680   1351.27319
  1297.0      0.000771     1280.75867   1352.98315
  1433.0      0.000698     1281.05212   1354.73730
  1375.0      0.000727     1281.34680   1356.53821
  1332.0      0.000751     1281.64392   1358.38745
  1377.0      0.000726     1281.94287   1360.28772
  1394.0      0.000717     1282.24353   1362.24060
  1384.0      0.000723     1282.54602   1364.24731
  1391.0      0.000719     1282.84961   1366.31104
  1353.0      0.000739     1283.15588   1368.43420
  1429.0      0.000700     1283.46362   1370.61963
  1491.0      0.000671     1283.77307   1372.86951
  1461.0      0.000684     1284.08423   1375.18591
  1433.0      0.000698     1284.39722   1377.57349
  1451.0      0.000689     1284.71204   1380.03381
  1385.0      0.000722     1285.02869   1382.57190
  1419.0      0.000705     1285.34717   1385.19043
  1449.0      0.000690     1285.66699   1387.89172
  1458.0      0.000686     1285.98877   1390.68250
  1469.0      0.000681     1286.31250   1393.56458
  1412.0      0.000708     1286.63818   1396.54480
  1434.0      0.000697     1286.96558   1399.62659
  1443.0      0.000693     1287.29443   1402.81384
  1472.0      0.000679     1287.62561   1406.11462
  1477.0      0.000677     1287.95801   1409.53174
  1525.0      0.000656     1288.29224   1413.07397
  1438.0      0.000695     1288.62854   1416.74719
  1400.0      0.000714     1288.96655   1420.55652
  1479.0      0.000676     1289.30640   1424.51245
  1484.0      0.000674     1289.64783   1428.61951
  1520.0      0.000658     1289.99121   1432.88989
  1445.0      0.000692     1290.33643   1437.33130
  1484.0      0.000674     1290.68286   1441.95093
  1538.0      0.000650     1291.03186   1446.76428
  1490.0      0.000671     1291.38232   1451.77808
  1513.0      0.000661     1291.73462   1457.00854
  1483.0      0.000674     1292.08838   1462.46680
  1537.0      0.000651     1292.44409   1468.16516
  1511.0      0.000662     1292.80200   1474.12378
  1461.0      0.000684     1293.16101   1480.35352
  1581.0      0.000633     1293.52246   1486.87830
  1585.0      0.000631     1293.88550   1493.71460
  1535.0      0.000651     1294.24988   1500.88049
  1527.0      0.000655     1294.61694   1508.40564
  1585.0      0.000631     1294.98511   1516.30786
  1576.0      0.000635     1295.35547   1524.62146
  1531.0      0.000653     1295.72717   1533.37244
  1548.0      0.000646     1296.10095   1542.59033
  1554.0      0.000644     1296.47620   1552.31738
  1609.0      0.000622     1296.85352   1562.58557
  1594.0      0.000627     1297.23254   1573.44543
  1668.0      0.000600     1297.61328   1584.94055
  1673.0      0.000598     1297.99597   1597.11816
  1665.0      0.000601     1298.38013   1610.04504
  1699.0      0.000589     1298.76636   1623.77527
  1710.0      0.000585     1299.15466   1638.39038
  1669.0      0.000599     1299.54431   1653.96338
  1728.0      0.000579     1299.93591   1670.57544
  1683.0      0.000594     1300.32922   1688.33777
  1732.0      0.000577     1300.72437   1707.34595
  1815.0      0.000551     1301.12109   1727.73828
  1843.0      0.000543     1301.51978   1749.64661
  1839.0      0.000544     1301.92017   1773.21790
  1853.0      0.000540     1302.32251   1798.64880
  1857.0      0.000539     1302.72644   1826.12073
  1883.0      0.000531     1303.13220   1855.88611
  2025.0      0.000494     1303.53992   1888.19812
  2000.0      0.000500     1303.94922   1923.34460
  1995.0      0.000501     1304.36035   1961.70349
  2134.0      0.000469     1304.77332   2003.64783
  2168.0      0.000461     1305.18835   2049.68213
  2208.0      0.000453     1305.60474   2100.33960
  2291.0      0.000436     1306.02283   2156.24316
  2291.0      0.000436     1306.44299   2218.20020
  2425.0      0.000412     1306.86462   2287.06592
  2573.0      0.000389     1307.28857   2363.97827
  2577.0      0.000388     1307.71387   2450.21265
  2702.0      0.000370     1308.14099   2547.30396
  2882.0      0.0003470    1308.57007   2657.25464
  3140.0      0.0003185    1309.00049   2782.34058
  3139.0      0.0003186    1309.43323   2925.60229
  3402.0      0.0002939    1309.86755   3090.67603
  3714.0      0.0002693    1310.30371   3282.14453
  4058.0      0.0002464    1310.74158   3506.14307
  4310.0      0.0002320    1311.18054   3770.24536
  4719.0      0.0002119    1311.62207   4084.88428
  5292.0      0.0001890    1312.06543   4463.62744
  5646.0      0.0001771    1312.51062   4924.86816
  6457.0      0.0001549    1312.95691   5494.78906
  7363.0      0.0001358    1313.40527   6209.53906
  8760.0      0.0001142    1313.85596   7123.02734
  10030.0     0.0000997    1314.30798   8314.95313
  11939.0     0.0000838    1314.76172   9908.53125
  14681.0     0.0000681    1315.21716   12104.93262
  18436.0     0.0000542    1315.67444   15241.18945
  24083.0     0.0000415    1316.13342   19943.42188
  32549.0     0.00003072   1316.59436   27533.25586
  45980.0     0.00002175   1317.05713   41200.42188
  69296.0     0.00001443   1317.52148   68220.81250
  109715.0    9.11e-6      1317.98743   120548.82031
  173552.0    5.76e-6      1318.45532   201545.60938
  226005.0    4.42e-6      1318.92529   244970.06250
  187189.0    5.34e-6      1319.39685   181476.46875
  117284.0    8.53e-6      1319.86975   105317.98438
  73018.0     0.00001370   1320.34460   60092.30859
  47888.0     0.00002088   1320.82141   37164.14844
  33114.0     0.00003020   1321.30005   25395.18555
  24255.0     0.0000412    1321.78003   18684.48828
  18473.0     0.0000541    1322.26233   14440.62793
  14668.0     0.0000682    1322.74585   11576.79102
  11725.0     0.0000853    1323.23132   9556.23535
  9657.0      0.0001036    1323.71887   8082.86865
  8266.0      0.0001210    1324.20740   6979.54346
  7211.0      0.0001387    1324.69824   6134.49658
  6233.0      0.0001604    1325.19092   5476.71094
  5465.0      0.0001830    1325.68494   4957.95215
  4932.0      0.0002028    1326.18127   4546.27344
  4462.0      0.0002241    1326.67871   4220.01465
  4274.0      0.0002340    1327.17871   3964.78857
  3816.0      0.0002621    1327.67981   3772.97437
  3712.0      0.0002694    1328.18250   3642.86133
  3742.0      0.0002672    1328.68774   3581.09204
  3678.0      0.0002719    1329.19397   3608.45068
  3741.0      0.0002673    1329.70203   3779.53418
  4294.0      0.0002329    1330.21204   4233.05371
  5561.0      0.0001798    1330.72375   5263.82227
  8758.0      0.0001142    1331.23730   7270.53271
  15099.0     0.0000662    1331.75256   9949.09668
  16719.0     0.0000598    1332.26941   10286.42480
  9538.0      0.0001048    1332.78796   7607.34375
  5495.0      0.0001820    1333.30859   5228.99121
  3948.0      0.0002533    1333.83081   3873.33398
  3084.0      0.0003243    1334.35474   3166.68481
  2648.0      0.000378     1334.88013   2775.87744
  2470.0      0.000405     1335.40735   2531.94824
  2239.0      0.000447     1335.93640   2363.63550
  2161.0      0.000463     1336.46741   2239.90991
  2069.0      0.000483     1337.00012   2144.83252
  1991.0      0.000502     1337.53394   2069.12842
  1958.0      0.000511     1338.06970   2007.20752
  1886.0      0.000530     1338.60767   1955.37268
  1928.0      0.000519     1339.14709   1911.20496
  1803.0      0.000555     1339.68823   1873.02148
  1862.0      0.000537     1340.23108   1839.57678
  1805.0      0.000554     1340.77527   1810.00623
  1826.0      0.000548     1341.32178   1783.61536
  1808.0      0.000553     1341.86987   1759.90027
  1699.0      0.000589     1342.41919   1738.46545
  1745.0      0.000573     1342.97095   1718.97302
  1753.0      0.000570     1343.52368   1701.17810
  1704.0      0.000587     1344.07886   1684.85474
  1662.0      0.000602     1344.63599   1669.83411
  1661.0      0.000602     1345.19324   1655.97229
  1678.0      0.000596     1345.75354   1643.13574
  1629.0      0.000614     1346.31519   1631.22729
  1660.0      0.000602     1346.87817   1620.14526
  1591.0      0.000629     1347.44373   1609.81689
  1640.0      0.000610     1348.01025   1600.17529
  1676.0      0.000597     1348.57898   1591.15320
  1603.0      0.000624     1349.14868   1582.70349
  1639.0      0.000610     1349.72058   1574.77295
  1629.0      0.000614     1350.29443   1567.32300
  1661.0      0.000602     1350.86914   1560.31799
  1472.0      0.000679     1351.44629   1553.71973
  1496.0      0.000668     1352.02441   1547.50220
  1504.0      0.000665     1352.60486   1541.63391
  1533.0      0.000652     1353.18701   1536.09241
  1555.0      0.000643     1353.77026   1530.85669
  1539.0      0.000650     1354.35583   1525.90320
  1567.0      0.000638     1354.94287   1521.21655
  1557.0      0.000642     1355.53137   1516.77527
  1507.0      0.000664     1356.12195   1512.56702
  1544.0      0.000648     1356.71362   1508.57788
  1626.0      0.000615     1357.30713   1504.79163
  1476.0      0.000678     1357.90259   1501.19995
  1546.0      0.000647     1358.49988   1497.78809
  1552.0      0.000644     1359.09839   1494.54663
  1613.0      0.000620     1359.69861   1491.46790
  1494.0      0.000669     1360.30042   1488.53979
  1500.0      0.000667     1360.90430   1485.75757
  1448.0      0.000691     1361.50928   1485.53894
  1599.0      0.000625     1362.11646   1483.04150
  1581.0      0.000633     1362.72498   1480.66748
  1468.0      0.000681     1363.33557   1478.40930
  1527.0      0.000655     1363.94751   1476.26233
  1550.0      0.000645     1364.56091   1474.21924
  1545.0      0.000647     1365.17615   1472.27612
  1562.0      0.000640     1365.79272   1470.42896
  1472.0      0.000679     1366.41138   1468.67175
  1475.0      0.000678     1367.03174   1467.00208
  1526.0      0.000655     1367.65344   1465.41370
  1486.0      0.000673     1368.27673   1463.90381
  1550.0      0.000645     1368.90210   1462.47046
  1493.0      0.000670     1369.52856   1461.10767
  1446.0      0.000692     1370.15649   1459.81421
  1489.0      0.000672     1370.78674   1458.58643
  1427.0      0.000701     1371.41846   1457.46997
  1533.0      0.000652     1372.05164   1456.36633
  1385.0      0.000722     1372.68628   1455.31982
  1376.0      0.000727     1373.32251   1454.32947
  1395.0      0.000717     1373.96057   1453.39197
  1455.0      0.000687     1374.60046   1452.50586
  1453.0      0.000688     1375.24194   1451.66968
  1430.0      0.000699     1375.88501   1450.88000
  1447.0      0.000691     1376.52917   1450.13574
  1399.0      0.000715     1377.17554   1449.43542
  1450.0      0.000690     1377.82336   1448.77698
  1390.0      0.000719     1378.47241   1448.15942
  1460.0      0.000685     1379.12329   1447.58069
  1349.0      0.000741     1379.77576   1447.03979
  1432.0      0.000698     1380.42981   1446.53503
  1431.0      0.000699     1381.08569   1446.06567
  1441.0      0.000694     1381.74243   1445.62976
  1452.0      0.000689     1382.40198   1445.22742
  1393.0      0.000718     1383.06238   1444.85620
  1436.0      0.000696     1383.72449   1444.51563
  1423.0      0.000703     1384.38806   1444.20435
  1492.0      0.000670     1385.05310   1443.92188
  1415.0      0.000707     1385.72009   1443.66699
  1405.0      0.000712     1386.38818   1443.43884
  1427.0      0.000701     1387.05835   1443.23694
  1457.0      0.000686     1387.73010   1443.06018
  1405.0      0.000712     1388.40295   1442.90771
  1471.0      0.000680     1389.07776   1442.77881
  1447.0      0.000691     1389.75378   1442.67310
  1415.0      0.000707     1390.43188   1442.58972
  1464.0      0.000683     1391.11108   1442.52759
  1440.0      0.000694     1391.79224   1442.48718
  1533.0      0.000652     1392.47437   1442.46655
  1435.0      0.000697     1393.15857   1442.46631
  1454.0      0.000688     1393.84412   1442.48499
  1455.0      0.000687     1394.53137   1442.52271
  1459.0      0.000685     1395.21960   1442.57837
  1430.0      0.000699     1395.90979   1442.65198
  1470.0      0.000680     1396.60181   1442.74353
  1472.0      0.000679     1397.29480   1442.85120
  1483.0      0.000674     1397.98987   1442.97595
  1456.0      0.000687     1398.68628   1443.11670
  1445.0      0.000692     1399.38391   1443.27271
  1483.0      0.000674     1400.08313   1443.44434
  1465.0      0.000683     1400.78418   1443.63110
  1499.0      0.000667     1401.48657   1443.83215
  1454.0      0.000688     1402.19055   1444.04773
  1451.0      0.000689     1402.89612   1444.27710
  1451.0      0.000689     1403.60278   1444.52014
  1421.0      0.000704     1404.31152   1444.77673
  1439.0      0.000695     1405.02173   1445.04626
  1503.0      0.000665     1405.73303   1445.32849
  1482.0      0.000675     1406.44617   1445.62354
  1475.0      0.000678     1407.16016   1445.93030
  1536.0      0.000651     1407.87671   1446.24976
  1454.0      0.000688     1408.59424   1446.58081
  1470.0      0.000680     1409.31311   1446.92334
  1441.0      0.000694     1410.03357   1447.27722
  1523.0      0.000657     1410.75537   1447.64221
  1488.0      0.000672     1411.47888   1448.01831
  1470.0      0.000680     1412.20410   1448.40552
  1479.0      0.000676     1412.93018   1448.80249
  1474.0      0.000678     1413.65784   1449.21033
  1409.0      0.000710     1414.38721   1449.62854
  1465.0      0.000683     1415.11816   1450.05688
  1460.0      0.000685     1415.85059   1450.49524
  1410.0      0.000709     1416.58447   1450.94348
  1450.0      0.000690     1417.31946   1451.40088
  1397.0      0.000716     1418.05579   1451.86792
  1450.0      0.000690     1418.79419   1452.34485
  1439.0      0.000695     1419.53369   1452.83093
  1492.0      0.000670     1420.27441   1453.32581
  1429.0      0.000700     1421.01733   1453.83057
  1400.0      0.000714     1421.76111   1454.34387
  1496.0      0.000668     1422.50659   1454.86597
  1478.0      0.000677     1423.25342   1455.39709
  1424.0      0.000702     1424.00134   1455.93665
  1397.0      0.000716     1424.75085   1456.48474
  1393.0      0.000718     1425.50195   1457.04175
  1446.0      0.000692     1426.25476   1457.60767
  1471.0      0.000680     1427.00891   1458.18164
  1431.0      0.000699     1427.76404   1436.02271
  1523.0      0.000657     1428.52112   1436.86975
  1451.0      0.000689     1429.27869   1437.71997
  1388.0      0.000720     1430.03845   1438.57483
  1464.0      0.000683     1430.79944   1439.43384
  1407.0      0.000711     1431.56189   1440.29724
  1428.0      0.000700     1432.32568   1441.16455
  1498.0      0.000668     1433.09070   1442.03625
  1449.0      0.000690     1433.85730   1442.91235
  1417.0      0.000706     1434.62561   1443.79333
  1478.0      0.000677     1435.39465   1444.67822
  1451.0      0.000689     1436.16565   1445.56836
  1474.0      0.000678     1436.93750   1446.46252
  1471.0      0.000680     1437.71094   1447.36182
  1482.0      0.000675     1438.48596   1448.26636
  1457.0      0.000686     1439.26208   1449.17554
  1454.0      0.000688     1440.03967   1450.09009
  1454.0      0.000688     1440.81873   1451.00989
  1458.0      0.000686     1441.59912   1451.93494
  1475.0      0.000678     1442.38110   1452.86584
  1438.0      0.000695     1443.16370   1453.80139
  1515.0      0.000660     1443.94824   1454.74353
  1474.0      0.000678     1444.73376   1455.69092
  1486.0      0.000673     1445.52100   1456.64465
  1403.0      0.000713     1446.30957   1457.60474
  1476.0      0.000678     1447.09937   1458.57092
  1422.0      0.000703     1447.89038   1458.74268
  1432.0      0.000698     1448.68286   1459.73108
  1458.0      0.000686     1449.47644   1460.72595
  1472.0      0.000679     1450.27185   1461.72839
  1449.0      0.000690     1451.06836   1462.73743
  1448.0      0.000691     1451.86597   1463.75354
  1429.0      0.000700     1452.66492   1464.77722
  1476.0      0.000678     1453.46497   1465.80859
  1482.0      0.000675     1454.26709   1466.84863
  1446.0      0.000692     1455.06958   1467.89587
  1445.0      0.000692     1455.87427   1468.95264
  1497.0      0.000668     1456.67969   1470.01758
  1426.0      0.000701     1457.48669   1471.09204
  1456.0      0.000687     1458.29480   1472.17554
  1458.0      0.000686     1459.10413   1473.26892
  1469.0      0.000681     1459.91492   1474.37244
  1506.0      0.000664     1460.72693   1475.48621
  1487.0      0.000672     1461.53992   1476.61084
  1448.0      0.000691     1462.35510   1477.74744
  1453.0      0.000688     1463.17041   1478.89453
  1424.0      0.000702     1463.98779   1480.05469
  1471.0      0.000680     1464.80603   1481.22681
  1482.0      0.000675     1465.62598   1482.41260
  1488.0      0.000672     1466.44690   1483.61182
  1415.0      0.000707     1467.26868   1484.82471
  1476.0      0.000678     1468.09229   1486.05298
  1453.0      0.000688     1468.91675   1487.29614
  1475.0      0.000678     1469.74304   1488.55627
  1507.0      0.000664     1470.57019   1489.83264
  1477.0      0.000677     1471.39832   1491.12610
  1490.0      0.000671     1472.22778   1492.43823
  1472.0      0.000679     1473.05847   1493.76929
  1493.0      0.000670     1473.89063   1495.19153
  1436.0      0.000696     1474.72424   1496.56494
  1535.0      0.000651     1475.55835   1497.95947
  1599.0      0.000625     1476.39429   1499.37793
  1452.0      0.000689     1477.23083   1500.81970
  1501.0      0.000666     1478.06909   1502.28772
  1493.0      0.000670     1478.90833   1503.78235
  1493.0      0.000670     1479.74866   1505.30481
  1472.0      0.000679     1480.59070   1506.85779
  1512.0      0.000661     1481.43298   1508.44080
  1468.0      0.000681     1482.27686   1510.05750
  1497.0      0.000668     1483.12292   1511.71021
  1489.0      0.000672     1483.96936   1513.39856
  1497.0      0.000668     1484.81689   1515.12634
  1561.0      0.000641     1485.66541   1516.89465
  1464.0      0.000683     1486.51526   1518.70740
  1490.0      0.000671     1487.36658   1520.56689
  1503.0      0.000665     1488.21851   1522.47461
  1541.0      0.000649     1489.07214   1524.43579
  1536.0      0.000651     1489.92639   1526.45190
  1462.0      0.000684     1490.78247   1528.52856
  1512.0      0.000661     1491.63928   1530.66821
  1535.0      0.000651     1492.49744   1532.87537
  1506.0      0.000664     1493.35632   1535.15503
  1521.0      0.000657     1494.21643   1537.51160
  1517.0      0.000659     1495.07800   1539.95251
  1536.0      0.000651     1495.94080   1542.48254
  1519.0      0.000658     1496.80432   1545.10730
  1486.0      0.000673     1497.66907   1547.83630
  1549.0      0.000646     1498.53467   1550.67529
  1526.0      0.000655     1499.40198   1553.63586
  1492.0      0.000670     1500.27014   1556.72607
  1496.0      0.000668     1501.13916   1559.95569
  1542.0      0.000649     1502.00916   1563.33875
  1525.0      0.000656     1502.88086   1566.88696
  1581.0      0.000633     1503.75366   1570.61694
  1511.0      0.000662     1504.62683   1574.54309
  1483.0      0.000674     1505.50134   1578.68335
  1541.0      0.000649     1506.37708   1583.06055
  1538.0      0.000650     1507.25378   1587.69507
  1616.0      0.000619     1508.13159   1592.61572
  1548.0      0.000646     1509.01086   1597.85059
  1584.0      0.000631     1509.89038   1603.42957
  1601.0      0.000625     1510.77173   1609.39587
  1579.0      0.000633     1511.65369   1615.78674
  1633.0      0.000612     1512.53711   1622.65674
  1541.0      0.000649     1513.42126   1630.05896
  1575.0      0.000635     1514.30640   1638.05591
  1607.0      0.000622     1515.19263   1646.72778
  1587.0      0.000630     1516.07935   1656.15540
  1591.0      0.000629     1516.96838   1666.44897
  1546.0      0.000647     1517.85779   1677.72266
  1580.0      0.000633     1518.74768   1690.11243
  1615.0      0.000619     1519.63940   1703.79626
  1614.0      0.000620     1520.53174   1718.96106
  1622.0      0.000617     1521.42517   1735.85840
  1673.0      0.000598     1522.31970   1754.77197
  1678.0      0.000596     1523.21472   1776.04468
  1658.0      0.000603     1524.11133   1800.12708
  1659.0      0.000603     1525.00854   1827.53418
  1668.0      0.000600     1525.90723   1858.95862
  1729.0      0.000578     1526.80664   1895.23560
  1662.0      0.000602     1527.70703   1937.42834
  1819.0      0.000550     1528.60840   1986.96814
  1866.0      0.000536     1529.51025   2045.64673
  1879.0      0.000532     1530.41370   2115.95117
  1951.0      0.000513     1531.31787   2201.16211
  2065.0      0.000484     1532.22314   2305.78784
  2172.0      0.000460     1533.12903   2436.32690
  2216.0      0.000451     1534.03601   2601.92505
  2404.0      0.000416     1534.94421   2816.43945
  2666.0      0.000375     1535.85315   3100.81909
  2962.0      0.0003376    1536.76282   3488.36597
  3343.0      0.0002991    1537.67407   4036.35107
  4148.0      0.0002411    1538.58521   4852.91553
  5240.0      0.0001908    1539.49829   6174.47998
  7198.0      0.0001389    1540.41223   8520.15625
  11203.0     0.0000893    1541.32629   12854.73340
  18801.0     0.0000532    1542.24146   20416.50781
  33616.0     0.00002975   1543.15808   31052.76172
  46379.0     0.00002156   1544.07532   37771.62109
  36600.0     0.00002732   1544.99353   31707.76953
  20565.0     0.0000486    1545.91260   21009.86328
  11515.0     0.0000868    1546.83252   13227.50781
  7482.0      0.0001337    1547.75305   8736.16797
  5424.0      0.0001844    1548.67493   6307.85254
  4278.0      0.0002338    1549.59741   4950.13184
  3437.0      0.0002910    1550.52063   4120.78662
  3042.0      0.0003287    1551.44519   3572.37598
  2663.0      0.000376     1552.37000   3193.66650
  2440.0      0.000410     1553.29651   2929.14526
  2320.0      0.000431     1554.22363   2752.94043
  2238.0      0.000447     1555.15051   2660.02612
  2239.0      0.000447     1556.07922   2659.92896
  2308.0      0.000433     1557.00830   2753.08545
  2625.0      0.000381     1557.93909   2841.18066
  2706.0      0.000370     1558.87012   2714.85522
  2163.0      0.000462     1559.80176   2450.94556
  1973.0      0.000507     1560.73425   2232.58813
  1866.0      0.000536     1561.66785   2089.40503
  1779.0      0.000562     1562.60181   1998.67261
  1728.0      0.000579     1563.53723   1937.97363
  1719.0      0.000582     1564.47290   1893.74976
  1600.0      0.000625     1565.40991   1859.26990
  1695.0      0.000590     1566.34729   1831.30627
  1655.0      0.000604     1567.28577   1808.04016
  1635.0      0.000612     1568.22485   1788.35474
  1563.0      0.000640     1569.16455   1771.48767
  1618.0      0.000618     1570.10559   1756.87561
  1571.0      0.000637     1571.04651   1744.12329
  1640.0      0.000610     1571.98889   1732.91113
  1693.0      0.000591     1572.93237   1723.00305
  1582.0      0.000632     1573.87549   1714.20935
  1654.0      0.000605     1574.82007   1706.36841
  1550.0      0.000645     1575.76526   1699.35974
  1588.0      0.000630     1576.71130   1693.07129
  1576.0      0.000635     1577.65845   1687.41870
  1636.0      0.000611     1578.60547   1682.32861
  1631.0      0.000613     1579.55371   1677.73376
  1599.0      0.000625     1580.50232   1673.58374
  1585.0      0.000631     1581.45215   1669.82825
  1555.0      0.000643     1582.40259   1666.42822
  1610.0      0.000621     1583.35339   1663.34961
  1631.0      0.000613     1584.30542   1660.55884
  1633.0      0.000612     1585.25720   1658.03064
  1590.0      0.000629     1586.21069   1655.73975
  1621.0      0.000617     1587.16455   1653.66541
  1594.0      0.000627     1588.11877   1651.78943
  1567.0      0.000638     1589.07471   1650.09399
  1531.0      0.000653     1590.03040   1648.56458
  1584.0      0.000631     1590.98669   1647.18652
  1595.0      0.000627     1591.94434   1645.94922
  1562.0      0.000640     1592.90186   1644.84131
  1557.0      0.000642     1593.86023   1643.85193
  1547.0      0.000646     1594.81946   1642.97437
  1594.0      0.000627     1595.77954   1642.19836
  1533.0      0.000652     1596.74023   1641.51758
  1523.0      0.000657     1597.70142   1640.92542
  1587.0      0.000630     1598.66309   1640.41479
  1600.0      0.000625     1599.62561   1639.98181
  1649.0      0.000606     1600.58850   1639.61938
  1609.0      0.000622     1601.55237   1639.32434
  1574.0      0.000635     1602.51636   1639.09180
  1527.0      0.000655     1603.48181   1638.91833
  1658.0      0.000603     1604.44666   1638.79932
  1577.0      0.000634     1605.41296   1638.73218
  1615.0      0.000619     1606.37988   1638.71375
  1584.0      0.000631     1607.34705   1638.74121
  1622.0      0.000617     1608.31494   1638.81152
  1601.0      0.000625     1609.28320   1638.92249
  1502.0      0.000666     1610.25244   1639.07202
  1582.0      0.000632     1611.22266   1639.25842
  1584.0      0.000631     1612.19238   1639.47815
  1604.0      0.000623     1613.16321   1639.73083
  1598.0      0.000626     1614.13452   1640.01453
  1598.0      0.000626     1615.10681   1640.32776
  1579.0      0.000633     1616.07874   1640.66785
  1512.0      0.000661     1617.05164   1641.03503
  1593.0      0.000628     1618.02490   1641.42688
  1654.0      0.000605     1618.99890   1641.84338
  1627.0      0.000615     1619.97449   1642.28345
  1611.0      0.000621     1620.94934   1642.74414
  1571.0      0.000637     1621.92505   1643.22620
  1558.0      0.000642     1622.90076   1643.72766
  1624.0      0.000616     1623.87732   1644.24878
  1568.0      0.000638     1624.85461   1644.78821
  1581.0      0.000633     1625.83252   1645.34534
  1597.0      0.000626     1626.81067   1645.91931
  1585.0      0.000631     1627.78943   1646.50964
  1561.0      0.000641     1628.76855   1647.11560
  1624.0      0.000616     1629.74817   1647.73645
  1546.0      0.000647     1630.72827   1648.37207
  1605.0      0.000623     1631.70850   1649.02161
  1556.0      0.000643     1632.69006   1649.68567
  1608.0      0.000622     1633.67114   1650.36218
  1590.0      0.000629     1634.65381   1651.05261
  1614.0      0.000620     1635.63599   1651.75476
  1593.0      0.000628     1636.61865   1652.46948
  1609.0      0.000622     1637.60193   1653.19629
  1582.0      0.000632     1638.58533   1653.93469
  1564.0      0.000639     1639.56995   1654.68542
  1571.0      0.000637     1640.55457   1655.44739
  1614.0      0.000620     1641.53955   1656.22046
  1581.0      0.000633     1642.52527   1657.00525
  1606.0      0.000623     1643.51086   1657.80078
  1581.0      0.000633     1644.49731   1658.60791
  1569.0      0.000637     1645.48413   1659.42627
  1661.0      0.000602     1646.47095   1660.25549
  1593.0      0.000628     1647.45862   1661.09668
  1631.0      0.000613     1648.44629   1661.94922
  1684.0      0.000594     1649.43481   1662.81396
  1604.0      0.000623     1650.42358   1663.69067
  1620.0      0.000617     1651.41235   1664.57983
  1581.0      0.000633     1652.40198   1665.48230
  1584.0      0.000631     1653.39124   1666.39783
  1658.0      0.000603     1654.38171   1667.32800
  1573.0      0.000636     1655.37231   1668.27332
  1572.0      0.000636     1656.36267   1669.23376
  1600.0      0.000625     1657.35437   1670.21228
  1630.0      0.000613     1658.34546   1671.20776
  1629.0      0.000614     1659.33740   1672.22363
  1558.0      0.000642     1660.32971   1673.26074
  1631.0      0.000613     1661.32202   1674.32092
  1605.0      0.000623     1662.31506   1675.40710
  1570.0      0.000637     1663.30786   1676.52124
  1639.0      0.000610     1664.30139   1677.66760
  1628.0      0.000614     1665.29541   1678.84949
  1617.0      0.000618     1666.28918   1680.07117
  1692.0      0.000591     1667.28406   1681.33948
  1661.0      0.000602     1668.27808   1682.65881
  1576.0      0.000635     1669.27319   1684.03967
  1657.0      0.000604     1670.26831   1685.49048
  1710.0      0.000585     1671.26367   1687.02380
  1707.0      0.000586     1672.25977   1688.65515
  1638.0      0.000611     1673.25500   1690.40149
  1647.0      0.000607     1674.25171   1692.28931
  1665.0      0.000601     1675.24866   1694.34766
  1686.0      0.000593     1676.24500   1696.61389
  1663.0      0.000601     1677.24219   1699.14209
  1595.0      0.000627     1678.23901   1701.99780
  1712.0      0.000584     1679.23694   1705.27588
  1705.0      0.000587     1680.23486   1709.10095
  1688.0      0.000592     1681.23242   1713.64868
  1628.0      0.000614     1682.23083   1719.17810
  1751.0      0.000571     1683.22864   1726.05981
  1757.0      0.000569     1684.22742   1734.87268
  1742.0      0.000574     1685.22620   1746.52515
  1783.0      0.000561     1686.22510   1762.57690
  1850.0      0.000541     1687.22437   1786.07837
  1910.0      0.000524     1688.22351   1823.50562
  1965.0      0.000509     1689.22302   1888.34766
  2184.0      0.000458     1690.22314   2003.62854
  2357.0      0.000424     1691.22266   2195.90796
  2724.0      0.000367     1692.22253   2458.24121
  3141.0      0.0003184    1693.22302   2636.28662
  3132.0      0.0003193    1694.22363   2527.02246
  2657.0      0.000376     1695.22424   2264.31201
  2379.0      0.000420     1696.22437   2054.64355
  2087.0      0.000479     1697.22571   1925.96130
  1933.0      0.000517     1698.22656   1854.00610
  1879.0      0.000532     1699.22729   1813.79675
  1982.0      0.000505     1700.22876   1789.82959
  1847.0      0.000541     1701.22986   1774.37585
  1809.0      0.000553     1702.23181   1763.83398
  1713.0      0.000584     1703.23315   1756.41418
  1734.0      0.000577     1704.23462   1751.08850
  1769.0      0.000565     1705.23669   1747.22852
  1700.0      0.000588     1706.23840   1744.42163
  1732.0      0.000577     1707.24036   1742.38794
  1703.0      0.000587     1708.24231   1740.93726
  1712.0      0.000584     1709.24426   1739.93140
  1683.0      0.000594     1710.24658   1739.27319
  1685.0      0.000593     1711.24866   1738.88928
  1642.0      0.000609     1712.25146   1738.72522
  1683.0      0.000594     1713.25378   1738.73901
  1672.0      0.000598     1714.25610   1738.89819
  1675.0      0.000597     1715.25879   1739.17847
  1684.0      0.000594     1716.26111   1739.55933
  1670.0      0.000599     1717.26379   1740.02539
  1657.0      0.000604     1718.26624   1740.56323
  1763.0      0.000567     1719.26904   1741.16321
  1716.0      0.000583     1720.27222   1741.81665
  1709.0      0.000585     1721.27466   1742.51550
  1637.0      0.000611     1722.27710   1743.25452
  1709.0      0.000585     1723.27979   1744.02942
  1673.0      0.000598     1724.28271   1744.83533
  1746.0      0.000573     1725.28503   1745.66846
  1685.0      0.000593     1726.28784   1746.52686
  1691.0      0.000591     1727.29126   1747.40808
  1681.0      0.000595     1728.29346   1748.30811
  1677.0      0.000596     1729.29626   1749.26123
  1719.0      0.000582     1730.29871   1750.19629
  1708.0      0.000585     1731.30103   1751.14636
  1731.0      0.000578     1732.30371   1752.11072
  1687.0      0.000593     1733.30615   1753.08765
  1667.0      0.000600     1734.30859   1754.07605
  1701.0      0.000588     1735.31201   1755.07666
  1713.0      0.000584     1736.31384   1756.08618
  1708.0      0.000585     1737.31628   1757.10571
  1731.0      0.000578     1738.31824   1758.13391
  1701.0      0.000588     1739.32056   1759.17126
  1653.0      0.000605     1740.32239   1760.21606
  1679.0      0.000596     1741.32446   1761.26880
  1738.0      0.000575     1742.32642   1762.32910
  1760.0      0.000568     1743.32800   1763.39600
  1682.0      0.000595     1744.33020   1764.47034
  1722.0      0.000581     1745.33191   1765.55103
  1712.0      0.000584     1746.33325   1766.63757
  1643.0      0.000609     1747.33447   1767.73035
  1669.0      0.000599     1748.33545   1768.82874
  1707.0      0.000586     1749.33704   1769.93372
  1730.0      0.000578     1750.33862   1771.04468
  1691.0      0.000591     1751.33899   1772.15991
  1728.0      0.000579     1752.34009   1773.28174
  1683.0      0.000594     1753.34033   1774.40796
  1709.0      0.000585     1754.34094   1775.54028
  1744.0      0.000573     1755.34119   1776.67761
  1724.0      0.000580     1756.34106   1777.81995
  1800.0      0.000556     1757.34119   1778.96802
  1699.0      0.000589     1758.34070   1780.12073
  1772.0      0.000564     1759.34094   1781.27966
  1708.0      0.000585     1760.34058   1782.44324
  1692.0      0.000591     1761.33984   1783.61169
  1749.0      0.000572     1762.33862   1784.78528
  1695.0      0.000590     1763.33752   1785.96436
  1703.0      0.000587     1764.33594   1787.14844
  1678.0      0.000596     1765.33472   1788.33838
  1714.0      0.000583     1766.33264   1789.53284
  1701.0      0.000588     1767.33093   1790.73352
  1685.0      0.000593     1768.32849   1791.93884
  1737.0      0.000576     1769.32629   1793.15039
  1731.0      0.000578     1770.32373   1794.36755
  1767.0      0.000566     1771.32068   1795.58960
  1748.0      0.000572     1772.31775   1796.81824
  1691.0      0.000591     1773.31421   1795.60083
  1740.0      0.000575     1774.31079   1798.30896
  1760.0      0.000568     1775.30688   1799.58789
  1680.0      0.000595     1776.30249   1800.87280
  1769.0      0.000565     1777.29846   1802.16443
  1705.0      0.000587     1778.29309   1803.46106
  1674.0      0.000597     1779.28857   1804.76538
  1742.0      0.000574     1780.28357   1806.07629
  1685.0      0.000593     1781.27734   1807.39270
  1698.0      0.000589     1782.27222   1808.71753
  1777.0      0.000563     1783.26575   1810.04810
  1680.0      0.000595     1784.25952   1811.38660
  1733.0      0.000577     1785.25281   1812.73242
  1707.0      0.000586     1786.24548   1814.08508
  1808.0      0.000553     1787.23828   1815.44629
  1764.0      0.000567     1788.23047   1816.76660
  1746.0      0.000573     1789.22217   1818.14380
  1813.0      0.000552     1790.21436   1819.53015
  1780.0      0.000562     1791.20557   1820.92432
  1738.0      0.000575     1792.19653   1822.32776
  1810.0      0.000552     1793.18701   1823.73962
  1727.0      0.000579     1794.17725   1825.16138
  1875.0      0.000533     1795.16724   1826.59277
  1801.0      0.000555     1796.15649   1828.03345
  1813.0      0.000552     1797.14624   1829.48547
  1775.0      0.000563     1798.13440   1830.94641
  1767.0      0.000566     1799.12280   1832.41895
  1801.0      0.000555     1800.11145   1833.90332
  1781.0      0.000561     1801.09863   1835.39771
  1814.0      0.000551     1802.08582   1836.90442
  1819.0      0.000550     1803.07251   1838.42346
  1844.0      0.000542     1804.05884   1839.95496
  1768.0      0.000566     1805.04541   1841.50000
  1704.0      0.000587     1806.03064   1843.05737
  1793.0      0.000558     1807.01587   1844.62915
  1755.0      0.000570     1808.00037   1846.21472
  1747.0      0.000572     1808.98462   1847.81531
  1801.0      0.000555     1809.96863   1849.43127
  1825.0      0.000548     1810.95203   1851.06274
  1775.0      0.000563     1811.93518   1852.71082
  1799.0      0.000556     1812.91760   1854.37537
  1831.0      0.000546     1813.89978   1856.05750
  1738.0      0.000575     1814.88196   1857.75854
  1830.0      0.000546     1815.86279   1859.47668
  1831.0      0.000546     1816.84351   1861.21497
  1770.0      0.000565     1817.82324   1862.97241
  1797.0      0.000556     1818.80310   1864.75183
  1824.0      0.000548     1819.78259   1866.55273
  1722.0      0.000581     1820.76074   1868.37476
  1751.0      0.000571     1821.73962   1870.22156
  1855.0      0.000539     1822.71716   1872.09106
  1756.0      0.000569     1823.69421   1873.98621
  1817.0      0.000550     1824.67102   1875.90747
  1843.0      0.000543     1825.64722   1877.85522
  1742.0      0.000574     1826.62280   1879.83118
  1878.0      0.000532     1827.59790   1881.83594
  1822.0      0.000549     1828.57251   1883.87170
  1824.0      0.000548     1829.54700   1885.93933
  1853.0      0.000540     1830.52026   1888.03857
  1840.0      0.000543     1831.49329   1890.17285
  1868.0      0.000535     1832.46558   1892.34229
  1829.0      0.000547     1833.43750   1894.54944
  1761.0      0.000568     1834.40881   1896.79541
  1843.0      0.000543     1835.37939   1899.08093
  1844.0      0.000542     1836.34998   1901.40991
  1808.0      0.000553     1837.31921   1903.78149
  1896.0      0.000527     1838.28845   1906.20056
  1839.0      0.000544     1839.25684   1908.66748
  1905.0      0.000525     1840.22437   1911.18372
  1845.0      0.000542     1841.19177   1913.75391
  1833.0      0.000546     1842.15820   1916.37830
  1929.0      0.000518     1843.12439   1919.06116
  1863.0      0.000537     1844.09021   1921.80505
  1880.0      0.000532     1845.05493   1924.61108
  1863.0      0.000537     1846.01892   1927.48462
  1925.0      0.000519     1846.98218   1930.42700
  1812.0      0.000552     1847.94507   1933.44385
  1861.0      0.000537     1848.90771   1936.53821
  1842.0      0.000543     1849.86877   1939.71228
  1889.0      0.000529     1850.83032   1942.97339
  1840.0      0.000543     1851.79041   1946.32300
  1839.0      0.000544     1852.75037   1949.76880
  1895.0      0.000528     1853.70911   1953.31396
  1892.0      0.000529     1854.66736   1956.96362
  1847.0      0.000541     1855.62500   1960.72583
  1816.0      0.000551     1856.58191   1964.60461
  1950.0      0.000513     1857.53821   1968.60901
  1870.0      0.000535     1858.49426   1972.74536
  1925.0      0.000519     1859.44885   1977.01941
  1930.0      0.000518     1860.40320   1981.44287
  1867.0      0.000536     1861.35657   1986.02185
  1956.0      0.000511     1862.30957   1990.76892
  2003.0      0.000499     1863.26147   1995.69299
  1938.0      0.000516     1864.21265   2000.80371
  1898.0      0.000527     1865.16345   2006.11707
  1907.0      0.000524     1866.11340   2011.64258
  1967.0      0.000508     1867.06287   2017.39819
  1930.0      0.000518     1868.01135   2023.39771
  1975.0      0.000506     1868.95898   2029.65564
  1897.0      0.000527     1869.90564   2036.19482
  1998.0      0.000501     1870.85205   2043.03125
  1991.0      0.000502     1871.79749   2050.19116
  1981.0      0.000505     1872.74255   2057.69678
  2017.0      0.000496     1873.68616   2065.57031
  1943.0      0.000515     1874.62952   2073.84692
  1935.0      0.000517     1875.57214   2082.55249
  1974.0      0.000507     1876.51355   2091.72754
  1986.0      0.000504     1877.45435   2101.40747
  1986.0      0.000504     1878.39417   2111.63062
  2038.0      0.000491     1879.33350   2122.45264
  1998.0      0.000501     1880.27173   2133.91577
  2020.0      0.000495     1881.20996   2146.08862
  2065.0      0.000484     1882.14661   2159.02905
  2008.0      0.000498     1883.08264   2172.80518
  2031.0      0.000492     1884.01782   2187.50854
  2052.0      0.000487     1884.95227   2203.21729
  2055.0      0.000487     1885.88562   2220.04590
  2072.0      0.000483     1886.81848   2238.10425
  2065.0      0.000484     1887.75012   2257.51416
  2116.0      0.000473     1888.68164   2278.44043
  2178.0      0.000459     1889.61157   2301.03369
  2191.0      0.000456     1890.54077   2325.50562
  2187.0      0.000457     1891.46924   2352.07007
  2143.0      0.000467     1892.39697   2380.97021
  2272.0      0.000440     1893.32385   2412.52490
  2217.0      0.000451     1894.24951   2447.05347
  2331.0      0.000429     1895.17493   2484.98462
  2318.0      0.000431     1896.09900   2526.77612
  2394.0      0.000418     1897.02209   2572.96558
  2414.0      0.000414     1897.94470   2624.25000
  2467.0      0.000405     1898.86572   2681.37354
  2611.0      0.000383     1899.78613   2745.32886
  2611.0      0.000383     1900.70618   2817.23804
  2761.0      0.000362     1901.62488   2898.45874
  2799.0      0.000357     1902.54260   2990.76758
  2879.0      0.0003473    1903.45959   3096.20752
  3020.0      0.0003311    1904.37549   3217.51221
  3167.0      0.0003158    1905.29077   3357.98926
  3315.0      0.0003017    1906.20447   3521.84082
  3567.0      0.0002803    1907.11792   3714.72510
  3838.0      0.0002606    1908.02979   3943.71973
  4106.0      0.0002435    1908.94128   4218.63721
  4482.0      0.0002231    1909.85181   4552.41064
  4954.0      0.0002019    1910.76123   4962.77979
  5637.0      0.0001774    1911.66956   5475.25928
  6589.0      0.0001518    1912.57678   6125.63623
  7699.0      0.0001299    1913.48376   6968.01172
  9130.0      0.0001095    1914.38892   8084.58057
  11065.0     0.0000904    1915.29358   9610.10449
  14037.0     0.0000712    1916.19727   11792.83203
  17930.0     0.0000558    1917.09924   15127.52832
  24256.0     0.0000412    1918.00098   20620.05469
  33818.0     0.00002957   1918.90173   30054.59570
  47478.0     0.00002106   1919.80115   45890.50391
  67341.0     0.00001485   1920.70007   69950.50000
  91887.0     0.00001088   1921.59717   98006.85156
  106192.0    9.42e-6      1922.49402   110459.91406
  91803.0     0.00001089   1923.38965   92972.62500
  65616.0     0.00001524   1924.28394   64707.94922
  46090.0     0.00002170   1925.17725   42228.08594
  32536.0     0.00003074   1926.06958   27827.94141
  23495.0     0.0000426    1926.96082   19334.89648
  17641.0     0.0000567    1927.85193   14373.18848
  13706.0     0.0000730    1928.74084   11321.53125
  10593.0     0.0000944    1929.62866   9296.25879
  8979.0      0.0001114    1930.51587   7866.94043
  7336.0      0.0001363    1931.40259   6814.41846
  6187.0      0.0001616    1932.28748   6017.14063
  5549.0      0.0001802    1933.17139   5399.78418
  4758.0      0.0002102    1934.05420   4912.30273
  4435.0      0.0002255    1934.93591   4521.41943
  4083.0      0.0002449    1935.81653   4203.28809
  3706.0      0.0002698    1936.69678   3941.27539
  3519.0      0.0002842    1937.57471   3723.21460
  3242.0      0.0003085    1938.45227   3539.93433
  3153.0      0.0003172    1939.32874   3384.59961
  3067.0      0.0003261    1940.20422   3251.95313
  2842.0      0.000352     1941.07800   3138.04980
  2801.0      0.000357     1941.95093   3039.81201
  2675.0      0.000374     1942.82300   2954.74048
  2635.0      0.000380     1943.69360   2881.04053
  2555.0      0.000391     1944.56372   2817.26099
  2529.0      0.000395     1945.43201   2762.49219
  2488.0      0.000402     1946.29932   2716.34668
  2566.0      0.000390     1947.16553   2679.22583
  2594.0      0.000386     1948.03076   2653.14160
  2507.0      0.000399     1948.89417   2642.56665
  2591.0      0.000386     1949.75720   2654.83276
  2660.0      0.000376     1950.61877   2697.59326
  2922.0      0.0003422    1951.47949   2767.79639
  3142.0      0.0003183    1952.33826   2819.98315
  3149.0      0.0003176    1953.19678   2777.11694
  2850.0      0.000351     1954.05359   2662.81787
  2521.0      0.000397     1954.90942   2553.66284
  2453.0      0.000408     1955.76355   2474.42090
  2338.0      0.000428     1956.61707   2421.32617
  2212.0      0.000452     1957.46960   2385.57520
  2214.0      0.000452     1958.32056   2360.16138
  2191.0      0.000456     1959.17017   2340.85718
  2236.0      0.000447     1960.01868   2325.45630
  2159.0      0.000463     1960.86584   2312.86914
  2227.0      0.000449     1961.71228   2302.48242
  2174.0      0.000460     1962.55701   2293.93701
  2202.0      0.000454     1963.40063   2287.00415
  2125.0      0.000471     1964.24316   2281.52856
  2151.0      0.000465     1965.08435   2277.42334
  2203.0      0.000454     1965.92432   2274.63647
  2246.0      0.000445     1966.76306   2273.15796
  2254.0      0.000444     1967.60071   2273.00781
  2189.0      0.000457     1968.43652   2274.23438
  2213.0      0.000452     1969.27161   2276.92090
  2165.0      0.000462     1970.10535   2281.18555
  2170.0      0.000461     1970.93799   2287.18677
  2246.0      0.000445     1971.76904   2295.12842
  2204.0      0.000454     1972.59900   2305.28516
  2216.0      0.000451     1973.42786   2317.99487
  2233.0      0.000448     1974.25500   2333.70898
  2232.0      0.000448     1975.08105   2352.99805
  2402.0      0.000416     1975.90540   2376.59619
  2344.0      0.000427     1976.72913   2405.50415
  2361.0      0.000424     1977.55127   2440.99829
  2421.0      0.000413     1978.37256   2484.86597
  2437.0      0.000410     1979.19214   2539.50098
  2512.0      0.000398     1980.00989   2608.23779
  2641.0      0.000379     1980.82703   2695.93213
  2751.0      0.000364     1981.64258   2809.53809
  2892.0      0.0003458    1982.45691   2959.82422
  3234.0      0.0003092    1983.27026   3163.98438
  3525.0      0.0002837    1984.08154   3452.52026
  4062.0      0.0002462    1984.89221   3885.80835
  4669.0      0.0002142    1985.70093   4583.92920
  5884.0      0.0001700    1986.50842   5765.61670
  7430.0      0.0001346    1987.31494   7748.85156
  9553.0      0.0001047    1988.11963   10830.41699
  12709.0     0.0000787    1988.92334   14790.39160
  14728.0     0.0000679    1989.72559   17618.21289
  14196.0     0.0000704    1990.52661   16446.41992
  10972.0     0.0000911    1991.32617   12606.19238
  8340.0      0.0001199    1992.12390   9017.98535
  6495.0      0.0001540    1992.92102   6549.64160
  5211.0      0.0001919    1993.71606   5039.25781
  4300.0      0.0002326    1994.51013   4148.88770
  3723.0      0.0002686    1995.30261   3610.53345
  3265.0      0.0003063    1996.09387   3262.61328
  3052.0      0.0003277    1996.88391   3021.55981
  2798.0      0.000357     1997.67200   2846.15405
  2741.0      0.000365     1998.45935   2714.08130
  2546.0      0.000393     1999.24524   2612.22192
  2427.0      0.000412     2000.02881   2532.11230
  2412.0      0.000415     2000.81189   2467.97241
  2342.0      0.000427     2001.59302   2415.89063
  2340.0      0.000427     2002.37329   2373.00781
  2296.0      0.000436     2003.15186   2337.30396
  2216.0      0.000451     2003.92859   2307.28076
  2180.0      0.000459     2004.70435   2281.78052
  2192.0      0.000456     2005.47839   2259.96069
  2233.0      0.000448     2006.25146   2241.13501
  2134.0      0.000469     2007.02271   2224.79028
  2122.0      0.000471     2007.79260   2210.51953
  2187.0      0.000457     2008.56091   2197.97949
  2192.0      0.000456     2009.32776   2186.91431
  2111.0      0.000474     2010.09351   2177.09814
  2049.0      0.000488     2010.85718   2168.35620
  2125.0      0.000471     2011.61975   2160.54565
  2104.0      0.000475     2012.38098   2153.53638
  2132.0      0.000469     2013.14026   2147.23145
  2068.0      0.000484     2013.89856   2141.53882
  2117.0      0.000472     2014.65552   2136.38794
  2108.0      0.000474     2015.41064   2131.71777
  2069.0      0.000483     2016.16467   2127.47046
  2098.0      0.000477     2016.91638   2123.60181
  2077.0      0.000481     2017.66699   2120.07104
  2109.0      0.000474     2018.41614   2116.84375
  2088.0      0.000479     2019.16370   2113.89136
  2133.0      0.000469     2019.91016   2111.18408
  2118.0      0.000472     2020.65454   2108.70093
  2031.0      0.000492     2021.39795   2106.41968
  2078.0      0.000481     2022.13940   2104.32227
  2125.0      0.000471     2022.87915   2102.39429
  2143.0      0.000467     2023.61792   2100.61938
  2112.0      0.000473     2024.35486   2098.98657
  2029.0      0.000493     2025.09033   2097.48218
  2168.0      0.000461     2025.82471   2096.09741
  2073.0      0.000482     2026.55701   2094.82300
  2093.0      0.000478     2027.28772   2093.64917
  2151.0      0.000465     2028.01672   2092.56982
  2110.0      0.000474     2028.74451   2091.57739
  2063.0      0.000485     2029.47083   2090.66577
  2071.0      0.000483     2030.19556   2089.83032
  2127.0      0.000470     2030.91833   2089.06348
  2103.0      0.000476     2031.63977   2088.36328
  2123.0      0.000471     2032.35974   2087.72363
  2045.0      0.000489     2033.07813   2087.14087
  2162.0      0.000463     2033.79492   2086.61206
  2085.0      0.000480     2034.50977   2086.13281
  2135.0      0.000468     2035.22327   2085.70142
  2109.0      0.000474     2035.93542   2085.31372
  2150.0      0.000465     2036.64624   2084.96802
  2118.0      0.000472     2037.35449   2084.66064
  2187.0      0.000457     2038.06189   2084.39136
  2103.0      0.000476     2038.76758   2084.15674
  2119.0      0.000472     2039.47180   2083.95483
  2111.0      0.000474     2040.17358   2083.78369
  2058.0      0.000486     2040.87415   2083.64233
  2097.0      0.000477     2041.57385   2083.52930
  2239.0      0.000447     2042.27087   2083.44238
  2142.0      0.000467     2042.96680   2083.38062
  2094.0      0.000478     2043.66150   2083.34302
  2145.0      0.000466     2044.35388   2083.32715
  2078.0      0.000481     2045.04517   2083.33374
  2144.0      0.000466     2045.73425   2083.36011
  2099.0      0.000476     2046.42151   2083.40576
  2123.0      0.000471     2047.10803   2083.47119
  2083.0      0.000480     2047.79224   2083.55298
  2117.0      0.000472     2048.47534   2083.65234
  2133.0      0.000469     2049.15625   2083.76758
  2144.0      0.000466     2049.83569   2083.89844
  2144.0      0.000466     2050.51343   2084.04346
  2115.0      0.000473     2051.18945   2084.20313
  2134.0      0.000469     2051.86401   2084.37598
  2107.0      0.000475     2052.53662   2084.56177
  2122.0      0.000471     2053.20752   2084.75977
  2161.0      0.000463     2053.87720   2084.96973
  2101.0      0.000476     2054.54517   2085.19092
  2161.0      0.000463     2055.21094   2085.42261
  2214.0      0.000452     2055.87549   2085.66504
  2145.0      0.000466     2056.53784   2085.91724
  2101.0      0.000476     2057.19897   2086.17920
  2119.0      0.000472     2057.85840   2086.45020
  2123.0      0.000471     2058.51611   2086.73022
  2081.0      0.000481     2059.17188   2087.01855
  2146.0      0.000466     2059.82544   2087.31445
  2133.0      0.000469     2060.47827   2087.61938
  2133.0      0.000469     2061.12915   2087.93140
  2146.0      0.000466     2061.77856   2088.25073
  2195.0      0.000456     2062.42529   2088.57690
  2052.0      0.000487     2063.07104   2088.91016
  2203.0      0.000454     2063.71460   2089.24927
  2188.0      0.000457     2064.35693   2089.59546
  2111.0      0.000474     2064.99756   2089.94727
  2132.0      0.000469     2065.63623   2090.30542
  2159.0      0.000463     2066.27295   2090.66895
  2118.0      0.000472     2066.90796   2091.03784
  2134.0      0.000469     2067.54150   2091.41211
  2119.0      0.000472     2068.17285   2091.79126
  2090.0      0.000478     2068.80273   2092.17578
  2144.0      0.000466     2069.43115   2092.56567
  2159.0      0.000463     2070.05762   2092.95996
  2167.0      0.000461     2070.68213   2093.35864
  2107.0      0.000475     2071.30518   2093.76196
  2213.0      0.000452     2071.92603   2094.16895
  2213.0      0.000452     2072.54541   2094.58130
  2191.0      0.000456     2073.16284   2094.99658
  2206.0      0.000453     2073.77881   2095.41626
  2162.0      0.000463     2074.39307   2095.84009
  2179.0      0.000459     2075.00488   2096.26733
  2174.0      0.000460     2075.61548   2096.69897
  2185.0      0.000458     2076.22412   2097.13354
  2105.0      0.000475     2076.83105   2097.57275
  2205.0      0.000454     2077.43628   2098.01489
  2180.0      0.000459     2078.03906   2098.45947
  2137.0      0.000468     2078.64038   2098.90894
  2182.0      0.000458     2079.24048   2099.36157
  2202.0      0.000454     2079.83862   2099.81763
  2277.0      0.000439     2080.43433   2100.27661
  2247.0      0.000445     2081.02856   2100.73877
  2134.0      0.000469     2081.62085   2101.20435
  2161.0      0.000463     2082.21167   2101.67358
  2187.0      0.000457     2082.80005   2102.14551
  2199.0      0.000455     2083.38770   2102.62183
  2303.0      0.000434     2083.97266   2103.10034
  2200.0      0.000455     2084.55566   2103.58252
  2210.0      0.000452     2085.13721   2104.06787
  2261.0      0.000442     2085.71680   2104.55615
  2192.0      0.000456     2086.29492   2105.04858
  2140.0      0.000467     2086.87061   2105.54419
  2231.0      0.000448     2087.44458   2106.04297
  2231.0      0.000448     2088.01685   2106.54541
  2169.0      0.000461     2088.58765   2107.05200
  2207.0      0.000453     2089.15674   2107.56226
  2218.0      0.000451     2089.72290   2108.07520
  2282.0      0.000438     2090.28784   2108.59277
  2179.0      0.000459     2090.85059   2109.11401
  2261.0      0.000442     2091.41211   2109.64014
  2220.0      0.000450     2091.97168   2110.16992
  2231.0      0.000448     2092.52881   2110.70386
  2134.0      0.000469     2093.08423   2111.24243
  2158.0      0.000463     2093.63818   2111.78613
  2200.0      0.000455     2094.18994   2112.33447
  2194.0      0.000456     2094.73999   2112.88843
  2205.0      0.000454     2095.28735   2103.87769
  2185.0      0.000458     2095.83374   2104.52368
  2215.0      0.000451     2096.37817   2105.17456
  2263.0      0.000442     2096.92065   2105.83057
  2234.0      0.000448     2097.46118   2106.49170
  2202.0      0.000454     2097.99951   2107.15845
  2166.0      0.000462     2098.53662   2107.83179
  2185.0      0.000458     2099.07178   2108.51196
  2130.0      0.000469     2099.60400   2109.19873
  2162.0      0.000463     2100.13550   2109.89380
  2187.0      0.000457     2100.66431   2110.59619
  2144.0      0.000466     2101.19165   2111.30786
  2165.0      0.000462     2101.71680   2112.02856
  2216.0      0.000451     2102.24048   2112.75977
  2223.0      0.000450     2102.76196   2113.50195
  2196.0      0.000455     2103.28125   2115.40112
  2218.0      0.000451     2103.79907   2116.17432
  2184.0      0.000458     2104.31470   2116.96143
  2172.0      0.000460     2104.82861   2117.76294
  2224.0      0.000450     2105.34082   2118.58032
  2175.0      0.000460     2105.85010   2119.41382
  2154.0      0.000464     2106.35840   2120.26611
  2193.0      0.000456     2106.86475   2121.13843
  2282.0      0.000438     2107.36816   2122.03149
  2194.0      0.000456     2107.87085   2122.94897
  2193.0      0.000456     2108.37109   2123.89087
  2266.0      0.000441     2108.86938   2124.86035
  2158.0      0.000463     2109.36572   2125.86011
  2308.0      0.000433     2109.86035   2126.89209
  2118.0      0.000472     2110.35278   2127.96069
  2140.0      0.000467     2110.84302   2129.06738
  2227.0      0.000449     2111.33179   2130.21704
  2213.0      0.000452     2111.81812   2131.41455
  2254.0      0.000444     2112.30298   2132.66431
  2176.0      0.000460     2112.78589   2133.93628
  2244.0      0.000446     2113.26660   2135.30664
  2267.0      0.000441     2113.74536   2136.74756
  2290.0      0.000437     2114.22217   2138.26709
  2262.0      0.000442     2114.69751   2139.87476
  2211.0      0.000452     2115.16992   2141.57861
  2181.0      0.000459     2115.64063   2143.39160
  2228.0      0.000449     2116.10889   2145.32788
  2212.0      0.000452     2116.57617   2147.40454
  2220.0      0.000450     2117.04175   2149.63867
  2314.0      0.000432     2117.50439   2152.05127
  2287.0      0.000437     2117.96509   2154.66797
  2197.0      0.000455     2118.42456   2157.52002
  2303.0      0.000434     2118.88110   2160.64307
  2351.0      0.000425     2119.33643   2164.08081
  2295.0      0.000436     2119.78931   2167.88354
  2237.0      0.000447     2120.24023   2172.11450
  2307.0      0.000433     2120.68945   2176.85107
  2308.0      0.000433     2121.13696   2182.19189
  2218.0      0.000451     2121.58179   2188.25293
  2263.0      0.000442     2122.02417   2195.18481
  2273.0      0.000440     2122.46533   2203.17651
  2267.0      0.000441     2122.90430   2212.47583
  2352.0      0.000425     2123.34106   2223.40894
  2241.0      0.000446     2123.77637   2236.40112
  2312.0      0.000433     2124.20923   2252.02637
  2289.0      0.000437     2124.64014   2271.06689
  2351.0      0.000425     2125.06885   2294.63257
  2383.0      0.000420     2125.49609   2324.32446
  2383.0      0.000420     2125.92065   2362.49634
  2560.0      0.000391     2126.34424   2412.88135
  2471.0      0.000405     2126.76465   2481.88574
  2547.0      0.000393     2127.18335   2581.64868
  2693.0      0.000371     2127.60034   2735.55396
  2800.0      0.000357     2128.01538   2984.93774
  2973.0      0.0003364    2128.42749   3391.28149
  3365.0      0.0002972    2128.83838   4021.26660
  3869.0      0.0002585    2129.24658   4887.56006
  4301.0      0.0002325    2129.65308   5763.83154
  4571.0      0.0002188    2130.05835   6027.95703
  4328.0      0.0002311    2130.46094   5413.38428
  3710.0      0.0002695    2130.86182   4502.87061
  3335.0      0.0002999    2131.25977   3756.45483
  3053.0      0.0003275    2131.65625   3259.32007
  3012.0      0.0003320    2132.05103   2964.76611
  2840.0      0.000352     2132.44287   2809.51001
  2949.0      0.0003391    2132.83276   2755.05688
  3033.0      0.0003297    2133.22095   2785.31616
  3131.0      0.0003194    2133.60767   2904.78345
  3595.0      0.0002782    2133.99121   3117.46582
  4214.0      0.0002373    2134.37378   3379.27222
  4678.0      0.0002138    2134.75317   3521.61353
  4831.0      0.0002070    2135.13110   3380.56079
  3998.0      0.0002501    2135.50708   3077.40015
  3402.0      0.0002939    2135.88086   2797.34106
  3088.0      0.0003238    2136.25293   2596.66211
  2849.0      0.000351     2136.62207   2466.60571
  2675.0      0.000374     2136.98975   2385.12573
  2525.0      0.000396     2137.35522   2333.12793
  2524.0      0.000396     2137.71924   2298.08813
  2467.0      0.000405     2138.08008   2272.96387
  2397.0      0.000417     2138.43945   2254.06519
  2327.0      0.000430     2138.79614   2239.36938
  2391.0      0.000418     2139.15112   2227.67310
  2393.0      0.000418     2139.50439   2218.20361
  2289.0      0.000437     2139.85571   2210.42480
  2279.0      0.000439     2140.20435   2203.95728
  2290.0      0.000437     2140.55103   2198.52173
  2223.0      0.000450     2140.89575   2193.90967
  2284.0      0.000438     2141.23853   2189.96826
  2276.0      0.000439     2141.57837   2186.57544
  2278.0      0.000439     2141.91748   2183.64160
  2303.0      0.000434     2142.25342   2181.08838
  2326.0      0.000430     2142.58765   2178.85718
  2255.0      0.000443     2142.91992   2176.90063
  2316.0      0.000432     2143.24976   2175.17871
  2295.0      0.000436     2143.57813   2173.66162
  2221.0      0.000450     2143.90381   2172.31982
  2272.0      0.000440     2144.22705   2171.13062
  2282.0      0.000438     2144.54956   2170.07739
  2287.0      0.000437     2144.86890   2169.14185
  2204.0      0.000454     2145.18604   2168.31177
  2201.0      0.000454     2145.50098   2167.57422
  2281.0      0.000438     2145.81445   2166.91968
  2250.0      0.000444     2146.12573   2166.33960
  2270.0      0.000441     2146.43457   2165.82544
  2161.0      0.000463     2146.74097   2165.37085
  2212.0      0.000452     2147.04565   2164.97046
  2216.0      0.000451     2147.34888   2166.04883
  2341.0      0.000427     2147.64917   2165.75049
  2201.0      0.000454     2147.94775   2165.49219
  2225.0      0.000449     2148.24365   2165.27026
  2230.0      0.000448     2148.53833   2165.08276
  2223.0      0.000450     2148.83032   2164.92505
  2286.0      0.000437     2149.12036   2164.79468
  2317.0      0.000432     2149.40771   2164.68970
  2249.0      0.000445     2149.69385   2164.60913
  2300.0      0.000435     2149.97681   2164.54883
  2307.0      0.000433     2150.25879   2164.50977
  2290.0      0.000437     2150.53760   2164.48755
  2317.0      0.000432     2150.81519   2164.48315
  2284.0      0.000438     2151.08984   2164.49365
  2239.0      0.000447     2151.36304   2164.51929
  2319.0      0.000431     2151.63403   2164.55811
  2291.0      0.000436     2151.90259   2164.60913
  2245.0      0.000445     2152.16870   2164.67114
  2234.0      0.000448     2152.43335   2164.74512
  2241.0      0.000446     2152.69531   2164.82764
  2293.0      0.000436     2152.95557   2164.92017
  2151.0      0.000465     2153.21338   2165.02124
  2223.0      0.000450     2153.46948   2165.13062
  2285.0      0.000438     2153.72290   2165.24658
  2276.0      0.000439     2153.97437   2165.37036
  2208.0      0.000453     2154.22412   2165.50073
  2199.0      0.000455     2154.47144   2165.63672
  2198.0      0.000455     2154.71680   2165.77905
  2276.0      0.000439     2154.95923   2165.92554
  2216.0      0.000451     2155.19971   2166.07764
  2249.0      0.000445     2155.43896   2166.23486
  2137.0      0.000468     2155.67578   2166.39648
  2220.0      0.000450     2155.90967   2166.56152
  2331.0      0.000429     2156.14185   2166.73047
  2246.0      0.000445     2156.37207   2166.90381
  2239.0      0.000447     2156.60010   2167.08032
  2228.0      0.000449     2156.82568   2167.25977
  2177.0      0.000459     2157.04932   2167.44263
  2274.0      0.000440     2157.27100   2167.62866
  2291.0      0.000436     2157.49023   2167.81689
  2203.0      0.000454     2157.70728   2168.00781
  2273.0      0.000440     2157.92236   2168.20142
  2252.0      0.000444     2158.13525   2168.39697
  2220.0      0.000450     2158.34595   2168.59521
  2204.0      0.000454     2158.55420   2168.79517
  2311.0      0.000433     2158.76050   2168.99731
  2291.0      0.000436     2158.96509   2169.20142
  2315.0      0.000432     2159.16650   2169.40698
  2270.0      0.000441     2159.36694   2169.61523
  2231.0      0.000448     2159.56445   2169.82422
  2220.0      0.000450     2159.76050   2170.03564
  2220.0      0.000450     2159.95361   2170.24854
  2294.0      0.000436     2160.14526   2170.46313
  2169.0      0.000461     2160.33374   2170.67847
  2254.0      0.000444     2160.52100   2170.89575
  2260.0      0.000442     2160.70581   2171.11475
  2321.0      0.000431     2160.88818   2171.33447
  2281.0      0.000438     2161.06885   2171.55640
  2270.0      0.000441     2161.24658   2171.77905
  2254.0      0.000444     2161.42285   2172.00366
  2267.0      0.000441     2161.59668   2172.22949
  2297.0      0.000435     2161.76855   2172.45679
  2285.0      0.000438     2161.93823   2172.68506
  2243.0      0.000446     2162.10547   2172.91528
  2291.0      0.000436     2162.27100   2173.14697
  2274.0      0.000440     2162.43384   2173.37988
  2235.0      0.000447     2162.59473   2173.61401
  2315.0      0.000432     2162.75317   2173.84985
  2310.0      0.000433     2162.90967   2174.08740
  2276.0      0.000439     2163.06421   2174.32642
  2262.0      0.000442     2163.21631   2174.56714
  2268.0      0.000441     2163.36621   2174.80957
  2247.0      0.000445     2163.51465   2175.05396
  2271.0      0.000440     2163.65967   2175.29932
  2233.0      0.000448     2163.80322   2175.54712
  2297.0      0.000435     2163.94482   2175.79688
  2205.0      0.000454     2164.08374   2176.04907
  2243.0      0.000446     2164.22070   2176.30249
  2248.0      0.000445     2164.35547   2176.55835
  2327.0      0.000430     2164.48804   2176.81689
  2280.0      0.000439     2164.61890   2177.07788
  2269.0      0.000441     2164.74683   2177.34106
  2289.0      0.000437     2164.87305   2177.60669
  2229.0      0.000449     2164.99658   2177.87500
  2258.0      0.000443     2165.11841   2178.14624
  2322.0      0.000431     2165.23779   2178.42041
  2258.0      0.000443     2165.35547   2178.69824
  2332.0      0.000429     2165.47095   2178.97925
  2225.0      0.000449     2165.58301   2179.26221
  2251.0      0.000444     2165.69458   2179.55078
  2264.0      0.000442     2165.80322   2179.84229
  2294.0      0.000436     2165.90894   2180.13672
  2261.0      0.000442     2166.01367   2180.43701
  2294.0      0.000436     2166.11548   2180.74048
  2268.0      0.000441     2166.21606   2181.04956
  2275.0      0.000440     2166.31348   2181.36255
  2357.0      0.000424     2166.40894   2181.68091
  2258.0      0.000443     2166.50195   2182.00415
  2192.0      0.000456     2166.59326   2182.33325
  2272.0      0.000440     2166.68213   2182.66821
  2330.0      0.000429     2166.76880   2183.00952
  2287.0      0.000437     2166.85352   2183.35742
  2268.0      0.000441     2166.93652   2183.71216
  2284.0      0.000438     2167.01611   2184.07349
  2321.0      0.000431     2167.09473   2184.44287
  2271.0      0.000440     2167.17065   2184.82031
  2315.0      0.000432     2167.24390   2185.20532
  2331.0      0.000429     2167.31567   2185.60010
  2195.0      0.000456     2167.38525   2186.00391
  2319.0      0.000431     2167.45215   2186.41699
  2210.0      0.000452     2167.51758   2186.84106
  2252.0      0.000444     2167.57983   2187.27515
  2279.0      0.000439     2167.64087   2187.72168
  2259.0      0.000443     2167.69897   2188.17944
  2312.0      0.000433     2167.75537   2188.65063
  2305.0      0.000434     2167.80957   2189.13550
  2258.0      0.000443     2167.86133   2189.63403
  2286.0      0.000437     2167.91113   2190.14746
  2311.0      0.000433     2167.95850   2190.67725
  2330.0      0.000429     2168.00342   2191.22339
  2321.0      0.000431     2168.04688   2191.78809
  2261.0      0.000442     2168.08789   2192.37158
  2376.0      0.000421     2168.12646   2192.97485
  2292.0      0.000436     2168.16333   2193.59961
  2381.0      0.000420     2168.19751   2194.24609
  2345.0      0.000426     2168.22974   2194.91724
  2251.0      0.000444     2168.26050   2195.61450
  2270.0      0.000441     2168.28784   2196.33691
  2370.0      0.000422     2168.31372   2197.08911
  2283.0      0.000438     2168.33691   2197.87109
  2229.0      0.000449     2168.35864   2198.68652
  2336.0      0.000428     2168.37744   2199.53564
  2281.0      0.000438     2168.39453   2200.42236
  2283.0      0.000438     2168.40942   2201.34863
  2287.0      0.000437     2168.42212   2202.31641
  2283.0      0.000438     2168.43237   2203.32959
  2318.0      0.000431     2168.44043   2204.39087
  2256.0      0.000443     2168.44702   2205.50488
  2286.0      0.000437     2168.45068   2206.67310
  2212.0      0.000452     2168.45190   2207.90039
  2284.0      0.000438     2168.45166   2209.19312
  2278.0      0.000439     2168.44922   2210.55493
  2287.0      0.000437     2168.44434   2211.99048
  2346.0      0.000426     2168.43750   2213.50610
  2329.0      0.000429     2168.42798   2215.10791
  2327.0      0.000430     2168.41675   2216.80444
  2391.0      0.000418     2168.40332   2218.60278
  2312.0      0.000433     2168.38770   2220.51099
  2316.0      0.000432     2168.36938   2222.53833
  2304.0      0.000434     2168.34985   2224.69678
  2290.0      0.000437     2168.32764   2226.99829
  2259.0      0.000443     2168.30298   2229.45532
  2349.0      0.000426     2168.27661   2232.08276
  2299.0      0.000435     2168.24756   2234.89624
  2319.0      0.000431     2168.21704   2237.91528
  2245.0      0.000445     2168.18408   2241.16211
  2270.0      0.000441     2168.14819   2244.65820
  2314.0      0.000432     2168.11133   2248.43237
  2334.0      0.000428     2168.07153   2252.51196
  2331.0      0.000429     2168.02905   2256.93262
  2291.0      0.000436     2167.98560   2261.73853
  2293.0      0.000436     2167.93945   2266.97168
  2430.0      0.000412     2167.89136   2272.68506
  2388.0      0.000419     2167.84106   2278.93750
  2331.0      0.000429     2167.78809   2285.80127
  2320.0      0.000431     2167.73315   2293.36328
  2313.0      0.000432     2167.67627   2301.71851
  2359.0      0.000424     2167.61694   2310.98120
  2425.0      0.000412     2167.55615   2321.28467
  2368.0      0.000422     2167.49219   2332.79395
  2383.0      0.000420     2167.42676   2345.71143
  2338.0      0.000428     2167.35889   2360.26978
  2402.0      0.000416     2167.28882   2376.75879
  2431.0      0.000411     2167.21729   2395.52612
  2487.0      0.000402     2167.14355   2417.01807
  2492.0      0.000401     2167.06689   2441.79639
  2530.0      0.000395     2166.98804   2470.55029
  2552.0      0.000392     2166.90698   2504.17139
  2516.0      0.000397     2166.82446   2543.79639
  2569.0      0.000389     2166.73950   2590.94629
  2588.0      0.000386     2166.65161   2647.65381
  2656.0      0.000377     2166.56274   2716.61963
  2766.0      0.000362     2166.47119   2801.58057
  2800.0      0.000357     2166.37744   2907.74976
  2978.0      0.0003358    2166.28149   3042.78394
  3161.0      0.0003164    2166.18359   3218.40332
  3251.0      0.0003076    2166.08325   3453.74902
  3484.0      0.0002870    2165.98120   3783.15479
  3873.0      0.0002582    2165.87695   4270.18652
  4444.0      0.0002250    2165.77051   5028.33057
  5259.0      0.0001902    2165.66162   6236.07129
  6770.0      0.0001477    2165.55127   8120.47168
  9109.0      0.0001098    2165.43774   10869.21582
  13337.0     0.0000750    2165.32275   14336.59668
  19506.0     0.0000513    2165.20557   17340.75391
  22079.0     0.0000453    2165.08618   17664.87891
  17368.0     0.0000576    2164.96411   14996.56152
  11730.0     0.0000853    2164.84009   11479.21094
  8238.0      0.0001214    2164.71460   8567.12500
  6015.0      0.0001663    2164.58667   6531.92920
  4884.0      0.0002048    2164.45630   5215.34473
  4362.0      0.0002293    2164.32422   4388.34521
  3717.0      0.0002690    2164.18945   3860.99536
  3381.0      0.0002958    2164.05298   3508.44653
  3149.0      0.0003176    2163.91455   3259.02588
  2987.0      0.0003348    2163.77344   3074.17993
  2894.0      0.0003455    2163.63037   2932.74658
  2819.0      0.000355     2163.48560   2822.01392
  2817.0      0.000355     2163.33838   2733.78809
  2639.0      0.000379     2163.18872   2662.40063
  2641.0      0.000379     2163.03760   2603.85815
  2623.0      0.000381     2162.88354   2555.31128
  2610.0      0.000383     2162.72778   2514.63843
  2470.0      0.000405     2162.57007   2480.25977
  2461.0      0.000406     2162.41016   2450.94751
  2390.0      0.000418     2162.24829   2425.76001
  2449.0      0.000408     2162.08350   2403.97974
  2409.0      0.000415     2161.91724   2385.03271
  2354.0      0.000425     2161.74854   2368.46606
  2433.0      0.000411     2161.57813   2353.90308
  2442.0      0.000410     2161.40527   2341.03857
  2326.0      0.000430     2161.23071   2329.63477
  2417.0      0.000414     2161.05347   2319.48828
  2353.0      0.000425     2160.87427   2310.43506
  2363.0      0.000423     2160.69312   2302.33203
  2404.0      0.000416     2160.51001   2295.05786
  2354.0      0.000425     2160.32422   2288.51685
  2466.0      0.000406     2160.13647   2282.62500
  2326.0      0.000430     2159.94727   2277.31323
  2397.0      0.000417     2159.75537   2272.51709
  2358.0      0.000424     2159.56177   2268.18237
  2352.0      0.000425     2159.36572   2264.26611
  2399.0      0.000417     2159.16724   2260.72852
  2343.0      0.000427     2158.96729   2257.53882
  2311.0      0.000433     2158.76514   2254.66528
  2394.0      0.000418     2158.56079   2252.08203
  2266.0      0.000441     2158.35400   2249.76782
  2321.0      0.000431     2158.14575   2247.70508
  2281.0      0.000438     2157.93530   2245.87720
  2327.0      0.000430     2157.72241   2244.26953
  2288.0      0.000437     2157.50732   2242.86963
  2261.0      0.000442     2157.29004   2241.66821
  2398.0      0.000417     2157.07153   2240.65820
  2292.0      0.000436     2156.85059   2239.83228
  2230.0      0.000448     2156.62769   2239.18384
  2342.0      0.000427     2156.40186   2238.70898
  2291.0      0.000436     2156.17432   2238.40649
  2269.0      0.000441     2155.94482   2238.27393
  2302.0      0.000434     2155.71362   2238.31226
  2304.0      0.000434     2155.48047   2238.52075
  2295.0      0.000436     2155.24390   2238.90161
  2395.0      0.000418     2155.00610   2239.45947
  2274.0      0.000440     2154.76611   2239.95215
  2348.0      0.000426     2154.52466   2240.88013
  2383.0      0.000420     2154.28076   2242.00293
  2293.0      0.000436     2154.03442   2243.32910
  2321.0      0.000431     2153.78613   2244.86987
  2222.0      0.000450     2153.53589   2246.63794
  2322.0      0.000431     2153.28369   2248.64624
  2353.0      0.000425     2153.02930   2250.91260
  2309.0      0.000433     2152.77319   2253.45776
  2376.0      0.000421     2152.51465   2256.30176
  2331.0      0.000429     2152.25366   2259.47144
  2352.0      0.000425     2151.99170   2262.99463
  2320.0      0.000431     2151.72705   2266.82471
  2315.0      0.000432     2151.46021   2271.16357
  2377.0      0.000421     2151.19141   2275.97339
  2364.0      0.000423     2150.92065   2281.30542
  2415.0      0.000414     2150.64795   2287.21631
  2429.0      0.000412     2150.37280   2293.77637
  2337.0      0.000428     2150.09595   2301.07886
  2410.0      0.000415     2149.81689   2309.19580
  2434.0      0.000411     2149.53613   2318.24683
  2326.0      0.000430     2149.25269   2328.35620
  2411.0      0.000415     2148.96777   2339.68164
  2412.0      0.000415     2148.68042   2352.41113
  2388.0      0.000419     2148.39111   2366.75928
  2463.0      0.000406     2148.09985   2382.99219
  2429.0      0.000412     2147.80664   2401.42236
  2491.0      0.000401     2147.51147   2422.44971
  2474.0      0.000404     2147.21362   2446.56934
  2574.0      0.000389     2146.91431   2474.37988
  2543.0      0.000393     2146.61279   2506.64014
  2561.0      0.000390     2146.30957   2544.29980
  2631.0      0.000380     2146.00391   2588.60913
  2692.0      0.000371     2145.69678   2641.20435
  2755.0      0.000363     2145.38745   2704.19434
  2888.0      0.0003463    2145.07544   2780.42480
  2954.0      0.0003385    2144.76221   2873.73145
  3073.0      0.0003254    2144.44678   2989.51660
  3238.0      0.0003088    2144.12915   3135.52222
  3432.0      0.0002914    2143.80933   3323.15649
  3777.0      0.0002648    2143.48779   3570.67310
  4180.0      0.0002392    2143.16431   3909.45972
  4600.0      0.0002174    2142.83887   4397.03809
  5271.0      0.0001897    2142.51123   5136.74365
  6374.0      0.0001569    2142.18140   6296.51123
  7897.0      0.0001266    2141.84985   8108.55908
  9970.0      0.0001003    2141.51587   10813.69629
  13314.0     0.0000751    2141.18091   14479.49219
  17449.0     0.0000573    2140.84253   18462.66992
  20414.0     0.0000490    2140.50317   20695.79102
  19357.0     0.0000517    2140.16162   19276.08789
  15871.0     0.0000630    2139.81836   15478.22656
  12064.0     0.0000829    2139.47314   11627.67676
  9208.0      0.0001086    2139.12500   8676.70605
  7217.0      0.0001386    2138.77588   6665.00342
  5967.0      0.0001676    2138.42456   5367.83740
  4907.0      0.0002038    2138.07056   4542.79883
  4300.0      0.0002326    2137.71533   4004.17993
  3946.0      0.0002534    2137.35791   3634.41626
  3574.0      0.0002798    2136.99854   3367.11304
  3309.0      0.0003022    2136.63672   3165.82227
  3161.0      0.0003164    2136.27393   3009.88159
  2981.0      0.0003355    2135.90796   2893.05347
  2905.0      0.0003442    2135.54126   2793.75049
  2800.0      0.000357     2135.17188   2712.71362
  2721.0      0.000368     2134.80005   2645.75195
  2626.0      0.000381     2134.42749   2589.82153
  2591.0      0.000386     2134.05249   2542.61230
  2510.0      0.000398     2133.67505   2502.38794
  2462.0      0.000406     2133.29639   2467.84717
  2487.0      0.000402     2132.91504   2437.96338
  2540.0      0.000394     2132.53223   2411.94092
  2434.0      0.000411     2132.14746   2389.12793
  2532.0      0.000395     2131.76099   2369.00415
  2434.0      0.000411     2131.37207   2351.16431
  2408.0      0.000415     2130.98096   2335.26953
  2353.0      0.000425     2130.58862   2321.04834
  2357.0      0.000424     2130.19385   2308.26221
  2298.0      0.000435     2129.79761   2296.71606
  2328.0      0.000430     2129.39917   2286.25391
  2294.0      0.000436     2128.99854   2276.73926
  2328.0      0.000430     2128.59644   2268.06055
  2270.0      0.000441     2128.19238   2260.11548
  2304.0      0.000434     2127.78638   2252.81689
  2297.0      0.000435     2127.37817   2246.09546
  2174.0      0.000460     2126.96802   2239.88843
  2283.0      0.000438     2126.55640   2234.14404
  2282.0      0.000438     2126.14233   2228.81152
  2296.0      0.000436     2125.72681   2223.84839
  2358.0      0.000424     2125.30859   2219.21924
  2278.0      0.000439     2124.88892   2214.89331
  2300.0      0.000435     2124.46826   2210.84351
  2212.0      0.000452     2124.04468   2207.04199
  2298.0      0.000435     2123.61987   2203.46631
  2280.0      0.000439     2123.19238   2200.09717
  2295.0      0.000436     2122.76343   2196.91724
  2224.0      0.000450     2122.33252   2193.91187
  2264.0      0.000442     2121.89990   2191.06592
  2262.0      0.000442     2121.46484   2188.36450
  2188.0      0.000457     2121.02832   2185.79834
  2239.0      0.000447     2120.58984   2183.35596
  2267.0      0.000441     2120.14966   2181.02979
  2198.0      0.000455     2119.70752   2178.80957
  2234.0      0.000448     2119.26318   2176.68652
  2220.0      0.000450     2118.81763   2174.65552
  2257.0      0.000443     2118.36963   2172.70923
  2236.0      0.000447     2117.91968   2170.84155
  2181.0      0.000459     2117.46851   2169.04883
  2171.0      0.000461     2117.01465   2167.32275
  2287.0      0.000437     2116.55981   2165.66211
  2186.0      0.000457     2116.10229   2164.06006
  2182.0      0.000458     2115.64307   2162.51489
  2290.0      0.000437     2115.18237   2161.02271
  2264.0      0.000442     2114.71924   2159.57861
  2201.0      0.000454     2114.25513   2158.18164
  2241.0      0.000446     2113.78833   2156.82739
  2202.0      0.000454     2113.32031   2155.51489
  2192.0      0.000456     2112.85010   2154.24048
  2132.0      0.000469     2112.37817   2153.00171
  2219.0      0.000451     2111.90479   2151.79785
  2239.0      0.000447     2111.42871   2150.62549
  2126.0      0.000470     2110.95142   2149.48462
  2240.0      0.000446     2110.47192   2148.37207
  2173.0      0.000460     2109.99097   2147.28687
  2137.0      0.000468     2109.50806   2146.23926
  2202.0      0.000454     2109.02295   2145.20386
  2206.0      0.000453     2108.53662   2144.19263
  2219.0      0.000451     2108.04858   2143.20337
  2227.0      0.000449     2107.55786   2142.23389
  2169.0      0.000461     2107.06592   2141.28516
  2196.0      0.000455     2106.57202   2140.35522
  2248.0      0.000445     2106.07642   2139.44360
  2187.0      0.000457     2105.57910   2138.54907
  2242.0      0.000446     2105.07983   2137.67065
  2165.0      0.000462     2104.57861   2136.80786
  2214.0      0.000452     2104.07544   2135.95947
  2230.0      0.000448     2103.57153   2135.12695
  2145.0      0.000466     2103.06543   2134.30737
  2168.0      0.000461     2102.55664   2133.49976
  2163.0      0.000462     2102.04663   2132.70508
  2179.0      0.000459     2101.53491   2131.92261
  2242.0      0.000446     2101.02148   2131.15161
  2279.0      0.000439     2100.50610   2130.39185
  2180.0      0.000459     2099.98877   2129.64160
  2249.0      0.000445     2099.46997   2128.90234
  2133.0      0.000469     2098.94922   2128.17261
  2145.0      0.000466     2098.42651   2127.45166
  2156.0      0.000464     2097.90259   2126.74121
  2137.0      0.000468     2097.37671   2126.03833
  2128.0      0.000470     2096.84912   2125.34424
  2144.0      0.000466     2096.31958   2124.65796
  2153.0      0.000464     2095.78833   2123.97998
  2125.0      0.000471     2095.25513   2123.30884
  2141.0      0.000467     2094.72021   2122.64502
  2194.0      0.000456     2094.18384   2121.98853
  2179.0      0.000459     2093.64575   2121.33911
  2136.0      0.000468     2093.10596   2120.69653
  2143.0      0.000467     2092.56445   2120.06055
  2192.0      0.000456     2092.02075   2119.42993
  2155.0      0.000464     2091.47559   2118.80591
  2228.0      0.000449     2090.92871   2118.18799
  2219.0      0.000451     2090.37988   2117.57544
  2194.0      0.000456     2089.82959   2116.96875
  2220.0      0.000450     2089.27759   2116.36768
  2191.0      0.000456     2088.72388   2115.77246
  2118.0      0.000472     2088.16797   2115.18115
  2106.0      0.000475     2087.61133   2114.59644
  2143.0      0.000467     2087.05249   2114.01611
  2160.0      0.000463     2086.49146   2113.49951
  2110.0      0.000474     2085.92896   2112.92920
  2099.0      0.000476     2085.36523   2112.36450
  2207.0      0.000453     2084.79932   2111.80396
  2132.0      0.000469     2084.23218   2111.24878
  2134.0      0.000469     2083.66309   2110.69751
  2114.0      0.000473     2083.09229   2110.15137
  2136.0      0.000468     2082.51904   2109.60913
  2134.0      0.000469     2081.94482   2109.07129
  2096.0      0.000477     2081.36963   2108.53906
  2047.0      0.000489     2080.79199   2108.01001
  2107.0      0.000475     2080.21289   2107.48657
  2192.0      0.000456     2079.63208   2106.96680
  2175.0      0.000460     2079.04956   2106.45166
  2103.0      0.000476     2078.46533   2105.94067
  2218.0      0.000451     2077.87964   2105.43384
  2156.0      0.000464     2077.29199   2104.93188
  2105.0      0.000475     2076.70264   2104.43384
  2117.0      0.000472     2076.11182   2103.94019
  2189.0      0.000457     2075.51929   2103.45117
  2069.0      0.000483     2074.92529   2102.96631
  2143.0      0.000467     2074.32910   2102.48560
  2142.0      0.000467     2073.73193   2102.01025
  2225.0      0.000449     2073.13281   2101.53882
  2130.0      0.000469     2072.53223   2101.23755
  2193.0      0.000456     2071.92993   2100.77686
  2098.0      0.000477     2071.32593   2100.32031
  2095.0      0.000477     2070.71973   2099.86816
  2138.0      0.000468     2070.11328   2099.42163
  2181.0      0.000459     2069.50464   2098.97974
  2208.0      0.000453     2068.89380   2098.54199
  2132.0      0.000469     2068.28149   2098.10938
  2114.0      0.000473     2067.66821   2097.68262
  2143.0      0.000467     2067.05273   2097.26025
  2131.0      0.000469     2066.43579   2096.84326
  2128.0      0.000470     2065.81738   2096.43164
  2117.0      0.000472     2065.19702   2096.02515
  2190.0      0.000457     2064.57544   2095.62402
  2106.0      0.000475     2063.95239   2095.22925
  2153.0      0.000464     2063.32739   2094.83984
  2117.0      0.000472     2062.70093   2094.45630
  2107.0      0.000475     2062.07227   2094.07837
  2126.0      0.000470     2061.44287   2093.70728
  2133.0      0.000469     2060.81201   2093.34204
  2088.0      0.000479     2060.17944   2092.98315
  2170.0      0.000461     2059.54443   2092.63062
  2097.0      0.000477     2058.90845   2092.28467
  2091.0      0.000478     2058.27100   2091.94604
  2156.0      0.000464     2057.63208   2091.61450
  2090.0      0.000478     2056.99194   2091.29077
  2102.0      0.000476     2056.34937   2092.73315
  2047.0      0.000489     2055.70557   2092.43530
  2194.0      0.000456     2055.06006   2092.14575
  2162.0      0.000463     2054.41333   2091.86426
  2124.0      0.000471     2053.76514   2091.59131
  2160.0      0.000463     2053.11499   2091.32642
  2139.0      0.000468     2052.46362   2091.07104
  2091.0      0.000478     2051.81030   2090.82422
  2134.0      0.000469     2051.15601   2090.58716
  2135.0      0.000468     2050.50000   2090.35986
  2123.0      0.000471     2049.84277   2090.14258
  2080.0      0.000481     2049.18359   2093.84180
  2111.0      0.000474     2048.52246   2093.66553
  2140.0      0.000467     2047.86072   2093.50098
  2158.0      0.000463     2047.19690   2093.34766
  2097.0      0.000477     2046.53174   2093.20581
  2060.0      0.000485     2045.86523   2093.07690
  2115.0      0.000473     2045.19666   2092.95972
  2169.0      0.000461     2044.52722   2092.85571
  2208.0      0.000453     2043.85632   2092.76563
  2070.0      0.000483     2043.18311   2092.68799
  2150.0      0.000465     2042.50903   2092.62549
  2097.0      0.000477     2041.83350   2092.57764
  2126.0      0.000470     2041.15649   2092.54468
  2169.0      0.000461     2040.47791   2092.52759
  2151.0      0.000465     2039.79785   2091.37134
  2099.0      0.000476     2039.11633   2091.39526
  2082.0      0.000480     2038.43298   2091.43530
  2123.0      0.000471     2037.74878   2091.49487
  2123.0      0.000471     2037.06274   2091.57153
  2088.0      0.000479     2036.37524   2091.66870
  2125.0      0.000471     2035.68628   2091.78491
  2115.0      0.000473     2034.99597   2091.92212
  2081.0      0.000481     2034.30469   2092.08130
  2129.0      0.000470     2033.61121   2092.26123
  2085.0      0.000480     2032.91675   2092.46558
  2144.0      0.000466     2032.22009   2092.69287
  2199.0      0.000455     2031.52258   2092.94556
  2090.0      0.000478     2030.82361   2093.22339
  2190.0      0.000457     2030.12329   2093.52808
  2100.0      0.000476     2029.42151   2093.86108
  2120.0      0.000472     2028.71814   2094.22314
  2099.0      0.000476     2028.01331   2094.61523
  2179.0      0.000459     2027.30786   2095.03857
  2096.0      0.000477     2026.60059   2095.49463
  2126.0      0.000470     2025.89099   2095.98340
  2177.0      0.000459     2025.18079   2096.50903
  2189.0      0.000457     2024.46887   2097.07104
  2104.0      0.000475     2023.75598   2097.67114
  2245.0      0.000445     2023.04163   2098.31128
  2123.0      0.000471     2022.32532   2098.99268
  2122.0      0.000471     2021.60791   2099.71875
  2087.0      0.000479     2020.88928   2100.48975
  2099.0      0.000476     2020.16943   2101.30859
  2179.0      0.000459     2019.44812   2102.17627
  2109.0      0.000474     2018.72522   2103.09692
  2174.0      0.000460     2018.00073   2104.07129
  2207.0      0.000453     2017.27515   2105.10352
  2187.0      0.000457     2016.54834   2106.19434
  2118.0      0.000472     2015.82043   2107.34790
  2139.0      0.000468     2015.09009   2108.56689
  2183.0      0.000458     2014.35913   2109.85522
  2110.0      0.000474     2013.62695   2111.21606
  2124.0      0.000471     2012.89319   2112.65137
  2158.0      0.000463     2012.15845   2114.16699
  2161.0      0.000463     2011.42163   2115.76660
  2203.0      0.000454     2010.68408   2117.45508
  2136.0      0.000468     2009.94434   2119.23560
  2190.0      0.000457     2009.20410   2121.11450
  2215.0      0.000451     2008.46265   2123.09668
  2220.0      0.000450     2007.71948   2125.18945
  2130.0      0.000469     2006.97522   2127.39795
  2124.0      0.000471     2006.22937   2129.72852
  2230.0      0.000448     2005.48267   2132.18896
  2091.0      0.000478     2004.73413   2134.78613
  2159.0      0.000463     2003.98462   2137.53101
  2174.0      0.000460     2003.23340   2140.43164
  2189.0      0.000457     2002.48096   2143.49805
  2260.0      0.000442     2001.72766   2146.74097
  2227.0      0.000449     2000.97302   2150.17310
  2200.0      0.000455     2000.21667   2153.80957
  2169.0      0.000461     1999.45959   2157.66553
  2192.0      0.000456     1998.70020   2161.75610
  2204.0      0.000454     1997.94055   2166.10083
  2204.0      0.000454     1997.17908   2170.72217
  2181.0      0.000459     1996.41699   2175.64941
  2287.0      0.000437     1995.65308   2180.90894
  2276.0      0.000439     1994.88757   2186.53662
  2236.0      0.000447     1994.12134   2192.57446
  2345.0      0.000426     1993.35425   2199.08008
  2261.0      0.000442     1992.58496   2206.12500
  2229.0      0.000449     1991.81458   2213.80591
  2289.0      0.000437     1991.04346   2222.26709
  2257.0      0.000443     1990.27087   2231.73608
  2315.0      0.000432     1989.49731   2242.60352
  2325.0      0.000430     1988.72229   2255.50366
  2361.0      0.000424     1987.94604   2271.35815
  2363.0      0.000423     1987.16809   2291.32739
  2485.0      0.000402     1986.38916   2316.47388
  2364.0      0.000423     1985.60974   2346.83130
  2467.0      0.000405     1984.82837   2378.86890
  2466.0      0.000406     1984.04578   2402.75977
  2508.0      0.000399     1983.26221   2409.77441
  2472.0      0.000405     1982.47754   2405.23462
  2517.0      0.000397     1981.69165   2400.32031
  2549.0      0.000392     1980.90442   2400.56836
  2509.0      0.000399     1980.11584   2406.86816
  2523.0      0.000396     1979.32581   2418.50635
  2635.0      0.000380     1978.53528   2434.49707
  2604.0      0.000384     1977.74316   2454.05322
  2620.0      0.000382     1976.95032   2476.71411
  2624.0      0.000381     1976.15540   2502.28979
  2679.0      0.000373     1975.35986   2530.81396
  2669.0      0.000375     1974.56348   2562.44922
  2800.0      0.000357     1973.76563   2597.48560
  2841.0      0.000352     1972.96619   2636.30933
  2890.0      0.0003460    1972.16602   2679.36548
  3004.0      0.0003329    1971.36438   2727.20654
  3105.0      0.0003221    1970.56189   2780.47852
  3074.0      0.0003253    1969.75867   2839.99976
  3291.0      0.0003039    1968.95386   2906.76099
  3353.0      0.0002982    1968.14758   2981.90405
  3410.0      0.0002933    1967.34021   3066.84497
  3495.0      0.0002861    1966.53210   3163.27124
  3728.0      0.0002682    1965.72278   3273.34204
  3814.0      0.0002622    1964.91235   3399.75635
  3968.0      0.0002520    1964.10046   3545.78589
  4362.0      0.0002293    1963.28796   3715.62891
  4635.0      0.0002157    1962.47400   3914.56396
  4849.0      0.0002062    1961.65955   4149.59912
  5299.0      0.0001887    1960.84277   4429.96631
  5686.0      0.0001759    1960.02527   4767.71387
  6376.0      0.0001568    1959.20703   5177.84229
  7087.0      0.0001411    1958.38794   5685.74951
  7872.0      0.0001270    1957.56750   6322.68652
  8790.0      0.0001138    1956.74573   7138.11816
  10182.0     0.0000982    1955.92297   8211.25195
  11933.0     0.0000838    1955.09875   9678.66992
  13976.0     0.0000716    1954.27393   11778.43164
  17015.0     0.0000588    1953.44849   14910.50098
  21624.0     0.0000462    1952.62122   19678.50195
  27781.0     0.0000360    1951.79321   26851.12695
  36904.0     0.00002710   1950.96399   37167.07031
  50535.0     0.00001979   1950.13367   50735.65234
  68319.0     0.00001464   1949.30310   65466.11328
  81477.0     0.00001227   1948.47046   74956.96094
  77990.0     0.00001282   1947.63660   72260.60156
  57332.0     0.00001744   1946.80200   59586.10156
  39715.0     0.00002518   1945.96667   44828.66406
  29202.0     0.00003424   1945.13037   32519.46289
  22383.0     0.0000447    1944.29248   23561.44336
  17462.0     0.0000573    1943.45422   17471.73633
  14111.0     0.0000709    1942.61401   13458.39746
  11710.0     0.0000854    1941.77319   10809.27148
  10028.0     0.0000997    1940.93201   9005.59668
  8659.0      0.0001155    1940.08960   7720.34521
  7646.0      0.0001308    1939.24536   6764.00391
  6762.0      0.0001479    1938.40063   6027.79199
  5996.0      0.0001668    1937.55530   5447.24268
  5541.0      0.0001805    1936.70862   4980.86133
  5013.0      0.0001995    1935.86096   4600.56494
  4528.0      0.0002208    1935.01196   4286.71533
  4261.0      0.0002347    1934.16211   4024.83252
  4038.0      0.0002476    1933.31116   3804.22461
  3803.0      0.0002630    1932.46008   3616.64185
  3728.0      0.0002682    1931.60718   3455.78540
  3581.0      0.0002793    1930.75342   3316.89038
  3349.0      0.0002986    1929.89844   3196.14941
  3252.0      0.0003075    1929.04333   3090.58301
  3127.0      0.0003198    1928.18677   2997.71875
  3109.0      0.0003216    1927.32886   2915.57056
  2853.0      0.0003505    1926.47021   2842.58228
  2870.0      0.0003484    1925.61072   2777.44189
  2827.0      0.000354     1924.75085   2719.08569
  2655.0      0.000377     1923.88953   2666.58252
  2689.0      0.000372     1923.02734   2619.15723
  2623.0      0.000381     1922.16333   2576.19165
  2523.0      0.000396     1921.29919   2537.14600
  2460.0      0.000407     1920.43420   2501.57104
  2514.0      0.000398     1919.56848   2469.05615
  2432.0      0.000411     1918.70142   2439.25024
  2385.0      0.000419     1917.83325   2411.87427
  2437.0      0.000410     1916.96436   2386.67505
  2406.0      0.000416     1916.09497   2363.44092
  2282.0      0.000438     1915.22461   2341.96948
  2335.0      0.000428     1914.35278   2322.08667
  2266.0      0.000441     1913.48010   2303.65552
  2314.0      0.000432     1912.60669   2286.54858
  2282.0      0.000438     1911.73267   2270.66138
  2194.0      0.000456     1910.85754   2255.89063
  2217.0      0.000451     1909.98169   2242.15015
  2134.0      0.000469     1909.10449   2229.37695
  2162.0      0.000463     1908.22656   2217.51514
  2183.0      0.000458     1907.34827   2206.52759
  2163.0      0.000462     1906.46851   2196.38306
  2197.0      0.000455     1905.58826   2187.07202
  2177.0      0.000459     1904.70667   2178.61694
  2165.0      0.000462     1903.82458   2171.08203
  2201.0      0.000454     1902.94202   2164.60425
  2156.0      0.000464     1902.05811   2159.44922
  2127.0      0.000470     1901.17334   2156.10474
  2100.0      0.000476     1900.28748   2155.37549
  2096.0      0.000477     1899.40112   2158.40479
  2130.0      0.000469     1898.51404   2166.51685
  2161.0      0.000463     1897.62634   2180.70386
  2141.0      0.000467     1896.73730   2200.12695
  2145.0      0.000466     1895.84778   2218.64551
  2128.0      0.000470     1894.95654   2223.20166
  2051.0      0.000488     1894.06543   2206.10791
  1986.0      0.000504     1893.17334   2176.55249
  2101.0      0.000476     1892.28003   2147.06787
  2063.0      0.000485     1891.38611   2122.99585
  2021.0      0.000495     1890.49158   2104.82471
  2057.0      0.000486     1889.59656   2091.45313
  2038.0      0.000491     1888.70056   2081.51587
  2039.0      0.000490     1887.80322   2073.86963
  2028.0      0.000493     1886.90552   2067.71924
  2032.0      0.000492     1886.00647   2062.56519
  1991.0      0.000502     1885.10742   2058.12036
  1992.0      0.000502     1884.20752   2054.21387
  2032.0      0.000492     1883.30640   2050.74194
  1976.0      0.000506     1882.40479   2047.64111
  2070.0      0.000483     1881.50208   2044.86621
  2050.0      0.000488     1880.59900   2042.38831
  2028.0      0.000493     1879.69556   2040.18652
  2012.0      0.000497     1878.79053   2038.24658
  1962.0      0.000510     1877.88452   2036.56323
  2015.0      0.000496     1876.97827   2035.13611
  1968.0      0.000508     1876.07153   2033.96973
  1974.0      0.000507     1875.16406   2033.07251
  1954.0      0.000512     1874.25537   2032.45898
  2055.0      0.000487     1873.34607   2032.15149
  1978.0      0.000506     1872.43591   2032.17822
  1923.0      0.000520     1871.52563   2032.57825
  1980.0      0.000505     1870.61438   2033.40149
  2007.0      0.000498     1869.70239   2034.71606
  1984.0      0.000504     1868.78906   2036.60986
  1958.0      0.000511     1867.87585   2039.20251
  1939.0      0.000516     1866.96191   2042.65344
  1955.0      0.000512     1866.04736   2047.18958
  2048.0      0.000488     1865.13123   2053.14014
  1944.0      0.000514     1864.21460   2061.00977
  1942.0      0.000515     1863.29773   2071.63135
  2045.0      0.000489     1862.38013   2086.42896
  1962.0      0.000510     1861.46216   2107.83838
  2054.0      0.000487     1860.54309   2139.73047
  2001.0      0.000500     1859.62280   2187.50903
  2071.0      0.000483     1858.70215   2257.46533
  2032.0      0.000492     1857.78162   2354.40869
  2173.0      0.000460     1856.85999   2475.21729
  2330.0      0.000429     1855.93726   2593.45581
  2603.0      0.000384     1855.01440   2649.78442
  2660.0      0.000376     1854.09045   2603.71704
  2343.0      0.000427     1853.16638   2493.01001
  2178.0      0.000459     1852.24170   2377.86548
  2094.0      0.000478     1851.31580   2286.33447
  2147.0      0.000466     1850.38916   2222.38672
  2058.0      0.000486     1849.46191   2181.48364
  2050.0      0.000488     1848.53455   2157.51294
  2007.0      0.000498     1847.60718   2145.20313
  2029.0      0.000493     1846.67810   2140.89478
  1970.0      0.000508     1845.74841   2142.45117
  2020.0      0.000495     1844.81787   2148.86157
  2058.0      0.000486     1843.88770   2159.88574
  2011.0      0.000497     1842.95642   2175.88281
  2001.0      0.000500     1842.02502   2197.84277
  2002.0      0.000500     1841.09229   2227.64233
  2077.0      0.000481     1840.15906   2268.70142
  2117.0      0.000472     1839.22559   2326.96533
  2187.0      0.000457     1838.29163   2412.14551
  2181.0      0.000459     1837.35657   2538.32690
  2216.0      0.000451     1836.42102   2722.61865
  2286.0      0.000437     1835.48499   2980.25195
  2382.0      0.000420     1834.54834   3310.16968
  2552.0      0.000392     1833.61145   3659.34009
  2638.0      0.000379     1832.67383   3881.70850
  2587.0      0.000387     1831.73547   3830.38696
  2547.0      0.000393     1830.79639   3559.06445
  2460.0      0.000407     1829.85718   3240.95972
  2404.0      0.000416     1828.91772   2978.37256
  2351.0      0.000425     1827.97705   2794.53979
  2331.0      0.000429     1827.03577   2681.00537
  2317.0      0.000432     1826.09399   2621.63525
  2239.0      0.000447     1825.15222   2601.59082
  2303.0      0.000434     1824.20972   2610.29321
  2354.0      0.000425     1823.26672   2641.80225
  2459.0      0.000407     1822.32263   2693.90332
  2539.0      0.000394     1821.37830   2767.18726
  2554.0      0.000392     1820.43372   2864.49194
  2647.0      0.000378     1819.48865   2991.09277
  2858.0      0.0003499    1818.54309   3155.48364
  2977.0      0.0003359    1817.59656   3371.17139
  3245.0      0.0003082    1816.64966   3660.88013
  3520.0      0.0002841    1815.70288   4063.70020
  3947.0      0.0002534    1814.75549   4646.60205
  4550.0      0.0002198    1813.80640   5516.37744
  5632.0      0.0001776    1812.85803   6823.45654
  6954.0      0.0001438    1811.90845   8745.12109
  9356.0      0.0001069    1810.95886   11426.71387
  13815.0     0.0000724    1810.00928   14818.28711
  20413.0     0.0000490    1809.05872   18272.19141
  28211.0     0.0000354    1808.10693   20181.48633
  28349.0     0.0000353    1807.15540   19166.24023
  19878.0     0.0000503    1806.20349   16006.03125
  13327.0     0.0000750    1805.25134   12474.18457
  8964.0      0.0001116    1804.29822   9530.53223
  6848.0      0.0001460    1803.34473   7366.52686
  5434.0      0.0001840    1802.39099   5873.62256
  4563.0      0.0002192    1801.43701   4874.94775
  3844.0      0.0002601    1800.48218   4207.15039
  3488.0      0.0002867    1799.52698   3748.87988
  3206.0      0.0003119    1798.57129   3421.45337
  2979.0      0.0003357    1797.61523   3177.59570
  2813.0      0.000355     1796.65881   2989.88208
  2610.0      0.000383     1795.70190   2841.79004
  2595.0      0.000385     1794.74512   2722.85181
  2458.0      0.000407     1793.78711   2626.07104
  2381.0      0.000420     1792.82886   2546.44165
  2309.0      0.000433     1791.87012   2480.32861
  2282.0      0.000438     1790.91211   2424.97241
  2209.0      0.000453     1789.95190   2378.28809
  2194.0      0.000456     1788.99243   2338.71533
  2146.0      0.000466     1788.03247   2305.02100
  2192.0      0.000456     1787.07239   2276.24707
  2137.0      0.000468     1786.11169   2251.61353
  2142.0      0.000467     1785.14990   2230.50000
  2135.0      0.000468     1784.18848   2212.42651
  2118.0      0.000472     1783.22656   2196.99170
  2033.0      0.000492     1782.26440   2183.87671
  2091.0      0.000478     1781.30188   2172.81030
  2092.0      0.000478     1780.33862   2163.57227
  2030.0      0.000493     1779.37537   2155.99121
  2087.0      0.000479     1778.41113   2149.92188
  2107.0      0.000475     1777.44727   2145.24927
  2119.0      0.000472     1776.48303   2141.87646
  2014.0      0.000497     1775.51819   2139.72949
  2101.0      0.000476     1774.55286   2138.75293
  2116.0      0.000473     1773.58752   2138.90576
  2050.0      0.000488     1772.62195   2140.15942
  2104.0      0.000475     1771.65564   2142.49951
  2118.0      0.000472     1770.68933   2145.92505
  2118.0      0.000472     1769.72266   2150.44409
  2079.0      0.000481     1768.75525   2156.07715
  2179.0      0.000459     1767.78833   2162.85303
  2194.0      0.000456     1766.82056   2170.81738
  2121.0      0.000471     1765.85266   2180.03027
  2196.0      0.000455     1764.88391   2190.55835
  2211.0      0.000452     1763.91492   2202.48462
  2262.0      0.000442     1762.94653   2215.90356
  2185.0      0.000458     1761.97766   2230.93652
  2246.0      0.000445     1761.00781   2247.72754
  2281.0      0.000438     1760.03772   2266.43164
  2310.0      0.000433     1759.06787   2287.23511
  2351.0      0.000425     1758.09790   2310.34521
  2401.0      0.000416     1757.12744   2336.02173
  2382.0      0.000420     1756.15698   2364.57251
  2442.0      0.000410     1755.18518   2396.33057
  2501.0      0.000400     1754.21362   2431.70117
  2567.0      0.000390     1753.24219   2471.14233
  2653.0      0.000377     1752.27075   2515.22974
  2702.0      0.000370     1751.29834   2564.64917
  2799.0      0.000357     1750.32605   2620.18042
  2799.0      0.000357     1749.35327   2682.77759
  2878.0      0.0003475    1748.38062   2753.56299
  3104.0      0.0003222    1747.40771   2833.95996
  3233.0      0.0003093    1746.43445   2925.72119
  3282.0      0.0003047    1745.46069   3030.93262
  3471.0      0.0002881    1744.48633   3152.28149
  3626.0      0.0002758    1743.51294   3292.91455
  3828.0      0.0002612    1742.53906   3457.12451
  4101.0      0.0002438    1741.56421   3650.38306
  4372.0      0.0002287    1740.58936   3879.63428
  4654.0      0.0002149    1739.61462   4154.10205
  5085.0      0.0001967    1738.63989   4485.98047
  5555.0      0.0001800    1737.66467   4892.22412
  6161.0      0.0001623    1736.68909   5396.84814
  6895.0      0.0001450    1735.71338   6034.97607
  7889.0      0.0001268    1734.73730   6862.21875
  9147.0      0.0001093    1733.76184   7970.80859
  10771.0     0.0000928    1732.78589   9518.70020
  12888.0     0.0000776    1731.80945   11766.47559
  15518.0     0.0000644    1730.83289   15106.01660
  19923.0     0.0000502    1729.85608   20055.95508
  25276.0     0.0000396    1728.87927   27169.92383
  33979.0     0.00002943   1727.90259   36784.75781
  45933.0     0.00002177   1726.92517   48313.35547
  59080.0     0.00001693   1725.94788   58781.25391
  64816.0     0.00001543   1724.97009   62599.29688
  55588.0     0.00001799   1723.99231   56943.98438
  41483.0     0.00002411   1723.01514   45846.89063
  30216.0     0.00003310   1722.03687   34572.36328
  22610.0     0.0000442    1721.05908   25470.54492
  17635.0     0.0000567    1720.08069   18844.15625
  13880.0     0.0000720    1719.10217   14276.02441
  11315.0     0.0000884    1718.12427   11201.14844
  9624.0      0.0001039    1717.14587   9123.35254
  8181.0      0.0001222    1716.16638   7680.62207
  6881.0      0.0001453    1715.18762   6637.49561
  6253.0      0.0001599    1714.20874   5852.85205
  5640.0      0.0001773    1713.23047   5243.20801
  5008.0      0.0001997    1712.25098   4758.13379
  4698.0      0.0002129    1711.27185   4365.56152
  4278.0      0.0002338    1710.29211   4043.38916
  3859.0      0.0002591    1709.31274   3775.95972
  3627.0      0.0002757    1708.33374   3551.53296
  3487.0      0.0002868    1707.35388   3361.34619
  3258.0      0.0003069    1706.37415   3198.86914
  3116.0      0.0003209    1705.39417   3058.98413
  2976.0      0.0003360    1704.41467   2937.73901
  2838.0      0.000352     1703.43506   2831.91919
  2784.0      0.000359     1702.45508   2738.97241
  2651.0      0.000377     1701.47461   2656.91479
  2577.0      0.000388     1700.49438   2584.19775
  2478.0      0.000404     1699.51428   2519.30151
  2485.0      0.000402     1698.53455   2461.18091
  2346.0      0.000426     1697.55408   2408.89209
  2342.0      0.000427     1696.57361   2361.68750
  2317.0      0.000432     1695.59290   2318.91724
  2256.0      0.000443     1694.61292   2280.04810
  2289.0      0.000437     1693.63281   2244.59424
  2129.0      0.000470     1692.65234   2212.14429
  2161.0      0.000463     1691.67139   2182.37012
  2128.0      0.000470     1690.69067   2154.97754
  2056.0      0.000486     1689.71033   2129.72021
  2022.0      0.000495     1688.72986   2106.36353
  2026.0      0.000494     1687.74939   2084.70557
  2015.0      0.000496     1686.76807   2064.58594
  1999.0      0.000500     1685.78772   2045.85596
  1974.0      0.000507     1684.80701   2028.38965
  1951.0      0.000513     1683.82666   2012.06348
  1927.0      0.000519     1682.84570   1996.76831
  2014.0      0.000497     1681.86548   1982.41931
  1937.0      0.000516     1680.88452   1968.93372
  1899.0      0.000527     1679.90442   1956.24426
  1861.0      0.000537     1678.92371   1944.27832
  1819.0      0.000550     1677.94299   1932.97412
  1881.0      0.000532     1676.96216   1922.28259
  1785.0      0.000560     1675.98169   1912.15698
  1745.0      0.000573     1675.00122   1902.55627
  1812.0      0.000552     1674.02100   1893.43799
  1875.0      0.000533     1673.04053   1884.76355
  1727.0      0.000579     1672.06018   1876.50317
  1782.0      0.000561     1671.07910   1868.62756
  1794.0      0.000557     1670.09863   1861.11340
  1852.0      0.000540     1669.11890   1853.93311
  1751.0      0.000571     1668.13879   1847.06152
  1739.0      0.000575     1667.15820   1833.86597
  1775.0      0.000563     1666.17834   1827.60034
  1765.0      0.000567     1665.19812   1821.58997
  1669.0      0.000599     1664.21838   1815.81775
  1695.0      0.000590     1663.23828   1810.39075
  1750.0      0.000571     1662.25854   1805.04919
  1744.0      0.000573     1661.27881   1799.90417
  1790.0      0.000559     1660.29895   1794.94543
  1739.0      0.000575     1659.31934   1790.16113
  1780.0      0.000562     1658.34009   1785.53943
  1780.0      0.000562     1657.36011   1781.07190
  1731.0      0.000578     1656.38074   1776.75098
  1670.0      0.000599     1655.40149   1772.56958
  1722.0      0.000581     1654.42285   1768.51929
  1700.0      0.000588     1653.44348   1764.59021
  1810.0      0.000552     1652.46436   1760.77869
  1663.0      0.000601     1651.48547   1757.07776
  1701.0      0.000588     1650.50696   1753.48376
  1673.0      0.000598     1649.52869   1749.98950
  1628.0      0.000614     1648.55017   1746.58899
  1622.0      0.000617     1647.57129   1743.27795
  1742.0      0.000574     1646.59290   1740.05310
  1708.0      0.000585     1645.61511   1736.91138
  1699.0      0.000589     1644.63721   1733.84668
  1611.0      0.000621     1643.65955   1730.85535
  1684.0      0.000594     1642.68140   1727.93457
  1694.0      0.000590     1641.70349   1725.08105
  1723.0      0.000580     1640.72632   1722.29297
  1692.0      0.000591     1639.74963   1719.56689
  1633.0      0.000612     1638.77222   1716.89795
  1671.0      0.000598     1637.79480   1714.28503
  1657.0      0.000604     1636.81812   1711.72620
  1670.0      0.000599     1635.84167   1709.21973
  1688.0      0.000592     1634.86536   1706.76233
  1626.0      0.000615     1633.88892   1704.35132
  1672.0      0.000598     1632.91248   1701.98523
  1678.0      0.000596     1631.93640   1699.66309
  1725.0      0.000580     1630.96069   1697.38293
  1693.0      0.000591     1629.98535   1695.14343
  1751.0      0.000571     1629.00952   1692.94080
  1699.0      0.000589     1628.03442   1690.77563
  1750.0      0.000571     1627.05908   1688.64563
  1717.0      0.000582     1626.08423   1686.55054
  1668.0      0.000600     1625.11011   1684.48865
  1604.0      0.000623     1624.13501   1682.45715
  1565.0      0.000639     1623.16077   1680.45642
  1628.0      0.000614     1622.18665   1678.48499
  1603.0      0.000624     1621.21289   1676.54236
  1700.0      0.000588     1620.23950   1674.62732
  1599.0      0.000625     1619.26575   1672.73730
  1578.0      0.000634     1618.29248   1670.87329
  1562.0      0.000640     1617.31946   1669.03345
  1602.0      0.000624     1616.34668   1667.21814
  1606.0      0.000623     1615.37476   1665.42603
  1636.0      0.000611     1614.40198   1663.65430
  1633.0      0.000612     1613.42981   1661.90491
  1648.0      0.000607     1612.45789   1660.17554
  1595.0      0.000627     1611.48645   1658.46863
  1561.0      0.000641     1610.51538   1656.77979
  1592.0      0.000628     1609.54358   1655.10828
  1585.0      0.000631     1608.57288   1653.45557
  1616.0      0.000619     1607.60217   1651.82031
  1605.0      0.000623     1606.63220   1650.19092
  1650.0      0.000606     1605.66235   1648.59009
  1626.0      0.000615     1604.69250   1647.00452
  1590.0      0.000629     1603.72253   1645.43408
  1544.0      0.000648     1602.75305   1643.87915
  1631.0      0.000613     1601.78430   1642.33948
  1572.0      0.000636     1600.81567   1640.81384
  1655.0      0.000604     1599.84729   1639.35425
  1629.0      0.000614     1598.87878   1637.85559
  1541.0      0.000649     1597.91089   1636.37048
  1557.0      0.000642     1596.94324   1634.89795
  1573.0      0.000636     1595.97656   1633.43884
  1509.0      0.000663     1595.00928   1631.99036
  1534.0      0.000652     1594.04236   1630.55408
  1567.0      0.000638     1593.07568   1629.12891
  1552.0      0.000644     1592.10974   1627.71558
  1496.0      0.000668     1591.14404   1626.31299
  1634.0      0.000612     1590.17871   1624.92102
  1577.0      0.000634     1589.21326   1623.53857
  1543.0      0.000648     1588.24780   1622.16614
  1549.0      0.000646     1587.28333   1620.80444
  1543.0      0.000648     1586.31921   1619.45239
  1537.0      0.000651     1585.35559   1618.10986
  1465.0      0.000683     1584.39185   1616.77588
  1545.0      0.000647     1583.42834   1615.45093
  1554.0      0.000644     1582.46570   1614.13525
  1574.0      0.000635     1581.50305   1612.82788
  1520.0      0.000658     1580.54089   1611.52930
  1536.0      0.000651     1579.57849   1610.23779
  1516.0      0.000660     1578.61682   1608.95520
  1520.0      0.000658     1577.65601   1607.68091
  1510.0      0.000662     1576.69531   1606.41431
  1503.0      0.000665     1575.73462   1605.15479
  1605.0      0.000623     1574.77441   1603.90295
  1496.0      0.000668     1573.81421   1602.68640
  1550.0      0.000645     1572.85522   1601.44995
  1546.0      0.000647     1571.89648   1600.22046
  1545.0      0.000647     1570.93713   1598.99683
  1552.0      0.000644     1569.97900   1597.78101
  1609.0      0.000622     1569.02075   1596.57153
  1624.0      0.000616     1568.06335   1595.36902
  1605.0      0.000623     1567.10645   1594.17322
  1542.0      0.000649     1566.14941   1592.98376
  1546.0      0.000647     1565.19263   1591.80029
  1569.0      0.000637     1564.23645   1590.56470
  1524.0      0.000656     1563.28101   1589.39490
  1561.0      0.000641     1562.32617   1588.23157
  1522.0      0.000657     1561.37097   1587.07324
  1485.0      0.000673     1560.41687   1585.92188
  1571.0      0.000637     1559.46240   1584.77563
  1506.0      0.000664     1558.50916   1583.63635
  1494.0      0.000669     1557.55591   1582.50232
  1590.0      0.000629     1556.60278   1581.37402
  1571.0      0.000637     1555.65039   1580.25183
  1499.0      0.000667     1554.69812   1579.13525
  1493.0      0.000670     1553.74683   1578.02515
  1514.0      0.000661     1552.79602   1576.92065
  1527.0      0.000655     1551.84485   1575.82092
  1477.0      0.000677     1550.89478   1574.72766
  1473.0      0.000679     1549.94470   1573.63989
  1495.0      0.000669     1548.99524   1573.72437
  1505.0      0.000664     1548.04651   1572.65442
  1527.0      0.000655     1547.09778   1571.59009
  1511.0      0.000662     1546.14941   1570.53162
  1458.0      0.000686     1545.20178   1569.47876
  1481.0      0.000675     1544.25488   1568.43250
  1513.0      0.000661     1543.30823   1567.39160
  1488.0      0.000672     1542.36133   1566.35608
  1526.0      0.000655     1541.41577   1565.16150
  1509.0      0.000663     1540.47009   1564.13928
  1515.0      0.000660     1539.52527   1563.12354
  1545.0      0.000647     1538.58118   1562.11414
  1536.0      0.000651     1537.63708   1561.11060
  1564.0      0.000639     1536.69336   1560.11353
  1542.0      0.000649     1535.75024   1559.12268
  1521.0      0.000657     1534.80786   1558.13879
  1545.0      0.000647     1533.86584   1557.16101
  1476.0      0.000678     1532.92407   1556.18994
  1539.0      0.000650     1531.98303   1555.22583
  1497.0      0.000668     1531.04236   1554.26880
  1453.0      0.000688     1530.10242   1553.31934
  1466.0      0.000682     1529.16296   1552.37671
  1522.0      0.000657     1528.22363   1551.44177
  1502.0      0.000666     1527.28430   1550.51367
  1553.0      0.000644     1526.34595   1549.59424
  1411.0      0.000709     1525.40881   1548.68335
  1515.0      0.000660     1524.47192   1547.78076
  1503.0      0.000665     1523.53516   1546.88647
  1477.0      0.000677     1522.59924   1546.00159
  1423.0      0.000703     1521.66309   1545.12524
  1497.0      0.000668     1520.72791   1544.25879
  1499.0      0.000667     1519.79407   1543.40295
  1461.0      0.000684     1518.85938   1542.55615
  1483.0      0.000674     1517.92603   1541.72119
  1482.0      0.000675     1516.99304   1539.13354
  1490.0      0.000671     1516.06079   1538.33313
  1520.0      0.000658     1515.12891   1537.54443
  1465.0      0.000683     1514.19714   1536.76819
  1502.0      0.000666     1513.26611   1536.00537
  1474.0      0.000678     1512.33582   1535.25647
  1444.0      0.000693     1511.40625   1534.52283
  1464.0      0.000683     1510.47681   1533.80408
  1501.0      0.000666     1509.54810   1533.10132
  1542.0      0.000649     1508.62012   1532.41650
  1544.0      0.000648     1507.69214   1531.74866
  1506.0      0.000664     1506.76563   1531.10144
  1492.0      0.000670     1505.83923   1530.47363
  1481.0      0.000675     1504.91284   1529.86755
  1430.0      0.000699     1503.98743   1529.28479
  1530.0      0.000654     1503.06287   1528.72656
  1502.0      0.000666     1502.13831   1528.19385
  1537.0      0.000651     1501.21484   1527.68958
  1498.0      0.000668     1500.29236   1527.21631
  1424.0      0.000702     1499.36926   1526.77344
  1476.0      0.000678     1498.44727   1526.36597
  1516.0      0.000660     1497.52612   1525.99548
  1422.0      0.000703     1496.60559   1525.66565
  1425.0      0.000702     1495.68518   1525.37830
  1485.0      0.000673     1494.76563   1525.13855
  1477.0      0.000677     1493.84644   1524.94934
  1513.0      0.000661     1492.92822   1524.81555
  1454.0      0.000688     1492.01074   1524.74243
  1422.0      0.000703     1491.09314   1524.73450
  1433.0      0.000698     1490.17627   1524.79895
  1500.0      0.000667     1489.26025   1524.94263
  1461.0      0.000684     1488.34509   1525.17297
  1503.0      0.000665     1487.43079   1525.49951
  1471.0      0.000680     1486.51660   1525.93213
  1424.0      0.000702     1485.60278   1526.48181
  1506.0      0.000664     1484.68958   1527.16223
  1499.0      0.000667     1483.77722   1527.98779
  1527.0      0.000655     1482.86584   1528.97705
  1508.0      0.000663     1481.95471   1530.14954
  1522.0      0.000657     1481.04419   1531.52856
  1513.0      0.000661     1480.13428   1533.14099
  1556.0      0.000643     1479.22510   1535.01733
  1494.0      0.000669     1478.31677   1537.19641
  1543.0      0.000648     1477.40881   1539.72253
  1525.0      0.000656     1476.50110   1542.64709
  1520.0      0.000658     1475.59448   1546.03357
  1512.0      0.000661     1474.68848   1549.95483
  1507.0      0.000664     1473.78345   1554.50464
  1535.0      0.000651     1472.87878   1559.79602
  1534.0      0.000652     1471.97485   1565.96484
  1580.0      0.000633     1471.07092   1573.18140
  1586.0      0.000631     1470.16797   1581.65564
  1572.0      0.000636     1469.26636   1591.66187
  1606.0      0.000623     1468.36499   1603.54956
  1657.0      0.000604     1467.46375   1617.76245
  1631.0      0.000613     1466.56384   1634.88953
  1666.0      0.000600     1465.66431   1655.70581
  1706.0      0.000586     1464.76575   1681.29333
  1728.0      0.000579     1463.86768   1713.34192
  1863.0      0.000537     1462.96973   1753.85254
  1858.0      0.000538     1462.07324   1806.61572
  1973.0      0.000507     1461.17712   1877.59180
  2169.0      0.000461     1460.28162   1976.60681
  2277.0      0.000439     1459.38708   2119.00928
  2442.0      0.000410     1458.49280   2326.51294
  2697.0      0.000371     1457.59924   2626.19653
  3147.0      0.0003178    1456.70691   3045.08545
  3779.0      0.0002646    1455.81531   3596.92896
  4376.0      0.0002285    1454.92346   4245.97754
  5058.0      0.0001977    1454.03284   4839.03662
  5367.0      0.0001863    1453.14294   5094.00000
  4907.0      0.0002038    1452.25403   4840.76563
  4103.0      0.0002437    1451.36548   4247.62549
  3481.0      0.0002873    1450.47766   3596.52979
  2950.0      0.0003390    1449.59058   3041.95825
  2593.0      0.000386     1448.70386   2620.28467
  2350.0      0.000426     1447.81799   2318.28003
  2134.0      0.000469     1446.93372   2108.58765
  1991.0      0.000502     1446.04919   1964.08655
  1898.0      0.000527     1445.16577   1863.08167
  1807.0      0.000553     1444.28259   1790.23010
  1719.0      0.000582     1443.40088   1735.69958
  1662.0      0.000602     1442.51953   1693.44690
  1640.0      0.000610     1441.63867   1659.80627
  1645.0      0.000608     1440.75867   1632.49060
  1561.0      0.000641     1439.87915   1609.96240
  1645.0      0.000608     1439.00098   1591.15100
  1543.0      0.000648     1438.12329   1575.26013
  1548.0      0.000646     1437.24646   1561.69751
  1583.0      0.000632     1436.37024   1550.02112
  1497.0      0.000668     1435.49402   1539.88440
  1481.0      0.000675     1434.61963   1531.02197
  1508.0      0.000663     1433.74573   1523.21521
  1512.0      0.000661     1432.87256   1516.29187
  1508.0      0.000663     1431.99963   1510.11755
  1448.0      0.000691     1431.12805   1504.58228
  1541.0      0.000649     1430.25696   1499.59631
  1456.0      0.000687     1429.38684   1495.08337
  1502.0      0.000666     1428.51685   1490.97961
  1446.0      0.000692     1427.64844   1487.23694
  1453.0      0.000688     1426.78003   1483.81140
  1491.0      0.000671     1425.91309   1480.66882
  1417.0      0.000706     1425.04626   1477.77686
  1465.0      0.000683     1424.18103   1475.11169
  1428.0      0.000700     1423.31592   1472.65063
  1401.0      0.000714     1422.45117   1470.37708
  1450.0      0.000690     1421.58813   1468.27747
  1409.0      0.000710     1420.72571   1466.33862
  1425.0      0.000702     1419.86365   1464.55017
  1439.0      0.000695     1419.00269   1462.90564
  1441.0      0.000694     1418.14221   1461.39917
  1421.0      0.000704     1417.28284   1460.02844
  1423.0      0.000703     1416.42419   1458.79065
  1416.0      0.000706     1415.56604   1457.68616
  1438.0      0.000695     1414.70850   1456.71790
  1437.0      0.000696     1413.85229   1455.89172
  1416.0      0.000706     1412.99683   1455.21399
  1434.0      0.000697     1412.14233   1454.69580
  1456.0      0.000687     1411.28833   1454.35120
  1384.0      0.000723     1410.43494   1454.19800
  1408.0      0.000710     1409.58240   1454.26123
  1425.0      0.000702     1408.73071   1454.64795
  1455.0      0.000687     1407.88037   1455.24365
  1383.0      0.000723     1407.03003   1456.17627
  1406.0      0.000711     1406.18091   1457.51123
  1446.0      0.000692     1405.33203   1459.33337
  1477.0      0.000677     1404.48499   1461.75635
  1468.0      0.000681     1403.63855   1464.93054
  1390.0      0.000719     1402.79248   1469.06763
  1365.0      0.000733     1401.94678   1474.46362
  1514.0      0.000661     1401.10278   1481.56921
  1475.0      0.000678     1400.25940   1491.09241
  1427.0      0.000701     1399.41675   1504.20142
  1464.0      0.000683     1398.57495   1522.79626
  1506.0      0.000664     1397.73389   1549.78271
  1534.0      0.000652     1396.89368   1589.24512
  1540.0      0.000649     1396.05420   1646.17688
  1654.0      0.000605     1395.21619   1725.56042
  1831.0      0.000546     1394.37817   1829.79810
  1901.0      0.000526     1393.54138   1952.07434
  2123.0      0.000471     1392.70459   2064.13110
  2461.0      0.000406     1391.87000   2114.00781
  2338.0      0.000428     1391.03589   2069.01367
  2181.0      0.000459     1390.20203   1958.15564
  1912.0      0.000523     1389.36914   1834.04053
  1737.0      0.000576     1388.53723   1726.85559
  1644.0      0.000608     1387.70654   1644.47363
  1504.0      0.000665     1386.87634   1584.85254
  1543.0      0.000648     1386.04688   1543.08350
  1499.0      0.000667     1385.21863   1514.13904
  1509.0      0.000663     1384.39075   1493.85889
  1428.0      0.000700     1383.56458   1479.26221
  1402.0      0.000713     1382.73889   1468.39087
  1413.0      0.000708     1381.91309   1460.04150
  1483.0      0.000674     1381.08887   1453.48938
  1333.0      0.000750     1380.26587   1448.27808
  1422.0      0.000703     1379.44348   1444.11108
  1423.0      0.000703     1378.62207   1440.78333
  1395.0      0.000717     1377.80139   1438.15173
  1402.0      0.000713     1376.98120   1436.11597
  1421.0      0.000704     1376.16199   1434.60791
  1408.0      0.000710     1375.34424   1429.67883
  1298.0      0.000770     1374.52698   1429.12610
  1398.0      0.000715     1373.71082   1429.01782
  1395.0      0.000717     1372.89526   1429.36035
  1396.0      0.000716     1372.08032   1430.17566
  1369.0      0.000730     1371.26672   1431.50183
  1361.0      0.000735     1370.45435   1433.39746
  1353.0      0.000739     1369.64233   1435.94312
  1390.0      0.000719     1368.83081   1439.24792
  1356.0      0.000737     1368.02063   1443.46033
  1419.0      0.000705     1367.21130   1448.77295
  1433.0      0.000698     1366.40295   1455.45422
  1400.0      0.000714     1365.59558   1463.87463
  1420.0      0.000704     1364.78870   1474.55469
  1433.0      0.000698     1363.98242   1488.27979
  1449.0      0.000690     1363.17798   1506.27930
  1424.0      0.000702     1362.37451   1530.56934
  1488.0      0.000672     1361.57117   1564.42456
  1455.0      0.000687     1360.76917   1612.87598
  1494.0      0.000669     1359.96753   1683.06152
  1491.0      0.000671     1359.16772   1783.86206
  1543.0      0.000648     1358.36829   1924.49109
  1610.0      0.000621     1357.56970   2110.50098
  1643.0      0.000609     1356.77173   2333.40039
  1752.0      0.000571     1355.97473   2549.98096
  1814.0      0.000551     1355.17932   2670.58765
  1917.0      0.000522     1354.38440   2620.91260
  1791.0      0.000558     1353.59058   2433.53613
  1698.0      0.000589     1352.79700   2204.64453
  1567.0      0.000638     1352.00464   1999.33020
  1454.0      0.000688     1351.21375   1838.40247
  1494.0      0.000669     1350.42407   1720.62268
  1415.0      0.000707     1349.63403   1637.69666
  1424.0      0.000702     1348.84534   1580.35620
  1433.0      0.000698     1348.05762   1540.59106
  1387.0      0.000721     1347.27087   1512.47180
  1409.0      0.000710     1346.48572   1492.01501
  1396.0      0.000716     1345.70068   1476.73828
  1387.0      0.000721     1344.91675   1465.14502
  1390.0      0.000719     1344.13367   1456.31091
  1400.0      0.000714     1343.35156   1449.65283
  1370.0      0.000730     1342.57080   1444.78442
  1396.0      0.000716     1341.79041   1441.45422
  1407.0      0.000711     1341.01123   1439.50757
  1403.0      0.000713     1340.23279   1438.86279
  1431.0      0.000699     1339.45557   1439.50256
  1395.0      0.000717     1338.67944   1441.47131
  1433.0      0.000698     1337.90356   1444.88171
  1464.0      0.000683     1337.12915   1449.92175
  1437.0      0.000696     1336.35547   1456.87537
  1534.0      0.000652     1335.58276   1466.15564
  1480.0      0.000676     1334.81128   1478.38220
  1525.0      0.000656     1334.04053   1494.50342
  1502.0      0.000666     1333.27051   1516.01184
  1549.0      0.000646     1332.50159   1545.35425
  1588.0      0.000630     1331.73352   1586.47302
  1617.0      0.000618     1330.96692   1645.49365
  1778.0      0.000562     1330.20105   1731.12866
  1929.0      0.000518     1329.43567   1854.26672
  2001.0      0.000500     1328.67151   2026.28918
  2155.0      0.000464     1327.90845   2254.31689
  2479.0      0.000403     1327.14648   2529.75220
  2659.0      0.000376     1326.38452   2803.58276
  2741.0      0.000365     1325.62463   2968.56836
  2710.0      0.000369     1324.86499   2925.77271
  2459.0      0.000407     1324.10657   2702.79834
  2147.0      0.000466     1323.34985   2416.77124
  1977.0      0.000506     1322.59326   2154.12378
  1878.0      0.000532     1321.83765   1945.29077
  1733.0      0.000577     1321.08289   1790.80212
  1659.0      0.000603     1320.32935   1681.03857
  1616.0      0.000619     1319.57715   1604.39026
  1529.0      0.000654     1318.82520   1550.65686
  1514.0      0.000661     1318.07458   1512.15918
  1503.0      0.000665     1317.32495   1483.64294
  1474.0      0.000678     1316.57617   1461.78259
  1407.0      0.000711     1315.82910   1444.51563
  1401.0      0.000714     1315.08215   1430.55994
  1415.0      0.000707     1314.33643   1419.09277
  1410.0      0.000709     1313.59143   1409.54395
  1356.0      0.000737     1312.84741   1401.50818
  1422.0      0.000703     1312.10474   1394.67981
  1397.0      0.000716     1311.36304   1388.82825
  1416.0      0.000706     1310.62183   1383.77881
  1425.0      0.000702     1309.88196   1379.39624
  1407.0      0.000711     1309.14319   1375.57336
  1370.0      0.000730     1308.40576   1372.22363
  1387.0      0.000721     1307.66821   1369.27698
  1359.0      0.000736     1306.93237   1366.68152
  1313.0      0.000762     1306.19702   1364.39209
  1343.0      0.000745     1305.46387   1362.37549
  1339.0      0.000747     1304.73071   1360.59937
  1349.0      0.000741     1303.99878   1359.04187
  1328.0      0.000753     1303.26733   1357.68372
  1303.0      0.000767     1302.53723   1356.51196
  1308.0      0.000765     1301.80835   1355.51440
  1353.0      0.000739     1301.08057   1354.68372
  1367.0      0.000732     1300.35376   1354.01392
  1353.0      0.000739     1299.62732   1353.50208
  1364.0      0.000733     1298.90234   1353.14905
  1330.0      0.000752     1298.17847   1352.95740
  1362.0      0.000734     1297.45557   1352.93298
  1347.0      0.000742     1296.73328   1353.08521
  1338.0      0.000747     1296.01208   1353.42712
  1319.0      0.000758     1295.29211   1353.97791
  1333.0      0.000750     1294.57324   1354.76184
  1360.0      0.000735     1293.85535   1355.81543
  1373.0      0.000728     1293.13855   1357.19067
  1403.0      0.000713     1292.42200   1358.96045
  1372.0      0.000729     1291.70679   1361.23242
  1394.0      0.000717     1290.99329   1364.15369
  1350.0      0.000741     1290.28015   1367.91492
  1446.0      0.000692     1289.56824   1372.74573
  1423.0      0.000703     1288.85754   1378.86633
  1453.0      0.000688     1288.14722   1386.39990
  1515.0      0.000660     1287.43860   1395.13757
  1445.0      0.000692     1286.73059   1404.25549
  1504.0      0.000665     1286.02368   1412.71436
  1458.0      0.000686     1285.31775   1420.82996
  1513.0      0.000661     1284.61267   1430.86670
  1443.0      0.000693     1283.90918   1445.79468
  1424.0      0.000702     1283.20618   1468.73547
  1430.0      0.000699     1282.50439   1503.31628
  1450.0      0.000690     1281.80334   1553.78406
  1483.0      0.000674     1281.10339   1624.46179
  1548.0      0.000646     1280.40479   1717.90674
  1790.0      0.000559     1279.70728   1830.39270
  1959.0      0.000510     1279.01038   1942.28406
  2261.0      0.000442     1278.31445   2011.24048
  2114.0      0.000473     1277.61987   1997.88745
  1772.0      0.000564     1276.92627   1911.92126
  1620.0      0.000617     1276.23376   1799.27539
  1480.0      0.000676     1275.54211   1695.05701
  1398.0      0.000715     1274.85120   1612.24268
  1449.0      0.000690     1274.16150   1551.54163
  1395.0      0.000717     1273.47339   1509.35730
  1329.0      0.000752     1272.78601   1481.15625
  1308.0      0.000765     1272.09985   1462.89063
  1351.0      0.000740     1271.41394   1451.47510
  1299.0      0.000770     1270.72937   1444.80151
  1307.0      0.000765     1270.04590   1441.55688
  1364.0      0.000733     1269.36377   1440.98401
  1386.0      0.000722     1268.68262   1442.69238
  1355.0      0.000738     1268.00183   1446.53857
  1327.0      0.000754     1267.32263   1452.58569
  1353.0      0.000739     1266.64453   1461.11865
  1349.0      0.000741     1265.96741   1472.73047
  1338.0      0.000747     1265.29150   1488.43628
  1399.0      0.000715     1264.61609   1509.76233
  1412.0      0.000708     1263.94189   1539.24097
  1480.0      0.000676     1263.26904   1578.36621
  1472.0      0.000679     1262.59705   1629.82874
  1570.0      0.000637     1261.92603   1694.27991
  1580.0      0.000633     1261.25610   1767.32373
  1742.0      0.000574     1260.58691   1834.03418
  1817.0      0.000550     1259.91931   1870.05273
  1822.0      0.000549     1259.25330   1862.89185
  1732.0      0.000577     1258.58667   1828.05664
  1631.0      0.000613     1257.92200   1790.17590
  1612.0      0.000620     1257.25830   1763.56580
  1518.0      0.000659     1256.59558   1752.59473
  1462.0      0.000684     1255.93433   1757.20239
  1584.0      0.000631     1255.27393   1776.11536
  1516.0      0.000660     1254.61389   1808.14832
  1523.0      0.000657     1253.95532   1852.80371
  1550.0      0.000645     1253.29810   1910.51245
  1586.0      0.000631     1252.64197   1982.83435
  1658.0      0.000603     1251.98669   2072.58179
  1796.0      0.000557     1251.33228   2184.04736
  1784.0      0.000561     1250.67871   2323.78687
  1895.0      0.000528     1250.02710   2501.89185
  1997.0      0.000501     1249.37598   2734.65674
  2301.0      0.000435     1248.72571   3048.44312
  2523.0      0.000396     1248.07666   3484.41211
  2887.0      0.0003464    1247.42847   4103.40771
  3616.0      0.0002765    1246.78198   4986.49170
  4579.0      0.0002184    1246.13623   6229.04248
  6373.0      0.0001569    1245.49121   7919.47900
  9468.0      0.0001056    1244.84741   10084.11133
  15175.0     0.0000659    1244.20435   12558.75293
  26066.0     0.0000384    1243.56287   14766.12793
  33341.0     0.00002999   1242.92224   15725.36719
  24052.0     0.0000416    1242.28247   14848.49414
  14527.0     0.0000688    1241.64429   12674.79004
  8902.0      0.0001123    1241.00696   10193.27246
  5996.0      0.0001668    1240.37061   8005.87207
  4524.0      0.0002210    1239.73511   6290.15869
  3522.0      0.0002839    1239.10083   5024.45996
  2954.0      0.0003385    1238.46741   4123.12549
  2582.0      0.000387     1237.83521   3490.57764
  2243.0      0.000446     1237.20422   3044.52563
  2055.0      0.000487     1236.57434   2722.81836
  1914.0      0.000522     1235.94519   2483.24438
  1796.0      0.000557     1235.31750   2299.01367
  1672.0      0.000598     1234.69006   2153.35938
  1570.0      0.000637     1234.06458   2035.76343
  1628.0      0.000614     1233.44006   1939.22925
  1536.0      0.000651     1232.81616   1858.93872
  1535.0      0.000651     1232.19324   1791.47424
  1496.0      0.000668     1231.57178   1734.25781
  1471.0      0.000680     1230.95154   1685.34424
  1425.0      0.000702     1230.33203   1643.19141
  1427.0      0.000701     1229.71350   1606.59912
  1399.0      0.000715     1229.09583   1574.64526
  1378.0      0.000726     1228.47949   1546.57813
  1306.0      0.000766     1227.86475   1521.80164
  1318.0      0.000759     1227.25073   1499.81042
  1389.0      0.000720     1226.63745   1480.19434
  1358.0      0.000736     1226.02527   1462.76965
  1301.0      0.000769     1225.41394   1446.98035
  1370.0      0.000730     1224.80420   1432.73987
  1375.0      0.000727     1224.19580   1419.84814
  1322.0      0.000756     1223.58789   1408.23035
  1336.0      0.000749     1222.98108   1397.56201
  1303.0      0.000767     1222.37537   1387.81934
  1283.0      0.000779     1221.77075   1378.90295
  1275.0      0.000784     1221.16748   1370.72168
  1304.0      0.000767     1220.56482   1363.19641
  1303.0      0.000767     1219.96326   1356.26416
  1359.0      0.000736     1219.36316   1349.86914
  1322.0      0.000756     1218.76404   1343.96228
  1314.0      0.000761     1218.16577   1338.49841
  1307.0      0.000765     1217.56836   1333.43701
  1285.0      0.000778     1216.97229   1328.74805
  1305.0      0.000766     1216.37732   1324.40149
  1304.0      0.000767     1215.78381   1320.37402
  1297.0      0.000771     1215.19092   1316.64099
  1321.0      0.000757     1214.59863   1313.18201
  1336.0      0.000749     1214.00818   1309.98218
  1262.0      0.000792     1213.41833   1307.02673
  1301.0      0.000769     1212.82971   1304.30396
  1313.0      0.000762     1212.24219   1301.80286
  1272.0      0.000786     1211.65601   1299.51440
  1334.0      0.000750     1211.07019   1297.43127
  1308.0      0.000765     1210.48572   1295.54993
  1281.0      0.000781     1209.90259   1293.86719
  1316.0      0.000760     1209.32056   1292.51599
  1298.0      0.000770     1208.73962   1291.22595
  1335.0      0.000749     1208.15930   1290.13293
  1279.0      0.000782     1207.58008   1289.24146
  1311.0      0.000763     1207.00244   1288.55823
  1296.0      0.000772     1206.42554   1288.08850
  1305.0      0.000766     1205.84985   1287.84448
  1329.0      0.000752     1205.27515   1287.83923
  1332.0      0.000751     1204.70105   1288.08752
  1329.0      0.000752     1204.12866   1288.61072
  1282.0      0.000780     1203.55737   1289.43298
  1275.0      0.000784     1202.98657   1290.58350
  1293.0      0.000773     1202.41711   1292.09912
  1317.0      0.000759     1201.84851   1294.02295
  1338.0      0.000747     1201.28149   1296.40674
  1366.0      0.000732     1200.71558   1299.31580
  1336.0      0.000749     1200.15039   1302.83020
  1323.0      0.000756     1199.58618   1307.04578
  1358.0      0.000736     1199.02307   1312.08301
  1356.0      0.000737     1198.46106   1318.08948
  1372.0      0.000729     1197.90063   1325.25732
  1379.0      0.000725     1197.34082   1333.83020
  1393.0      0.000718     1196.78174   1344.11670
  1440.0      0.000694     1196.22412   1356.52698
  1455.0      0.000687     1195.66772   1371.60535
  1403.0      0.000713     1195.11230   1390.12585
  1528.0      0.000654     1194.55750   1413.22742
  1497.0      0.000668     1194.00427   1442.63391
  1600.0      0.000625     1193.45154   1481.06458
  1674.0      0.000597     1192.90039   1532.74243
  1686.0      0.000593     1192.35071   1604.00928
  1761.0      0.000568     1191.80115   1703.65295
  1835.0      0.000545     1191.25305   1842.49194
  2024.0      0.000494     1190.70618   2031.87244
  2155.0      0.000464     1190.16040   2279.63379
  2406.0      0.000416     1189.61560   2580.55176
  2683.0      0.000373     1189.07178   2895.44507
  2834.0      0.000353     1188.52881   3131.67798
  2884.0      0.0003467    1187.98669   3188.21143
  2887.0      0.0003464    1187.44653   3068.42871
  2758.0      0.000363     1186.90698   2884.61890
  2740.0      0.000365     1186.36865   2745.49268
  2892.0      0.0003458    1185.83118   2705.03271
  3106.0      0.0003220    1185.29468   2774.74023
  3621.0      0.0002762    1184.75964   2931.88208
  4041.0      0.0002475    1184.22583   3106.19482
  4369.0      0.0002289    1183.69226   3178.44775
  4140.0      0.0002415    1183.16003   3059.78491
  3478.0      0.0002875    1182.62878   2787.35205
  2911.0      0.0003435    1182.09888   2469.46045
  2535.0      0.000394     1181.57031   2182.45850
  2189.0      0.000457     1181.04199   1952.07495
  1966.0      0.000509     1180.51538   1778.17371
  1886.0      0.000530     1179.98962   1651.22168
  1769.0      0.000565     1179.46521   1559.88062
  1650.0      0.000606     1178.94165   1493.88013
  1608.0      0.000622     1178.41931   1445.24304
  1562.0      0.000640     1177.89771   1408.37183
  1519.0      0.000658     1177.37720   1379.55554
  1488.0      0.000672     1176.85779   1356.43774
  1437.0      0.000696     1176.33960   1337.98279
  1442.0      0.000693     1175.82202   1322.21338
  1361.0      0.000735     1175.30615   1308.93359
  1425.0      0.000702     1174.79089   1297.64246
  1384.0      0.000723     1174.27673   1287.97046
  1355.0      0.000738     1173.76392   1279.62830
  1352.0      0.000740     1173.25208   1272.39258
  1337.0      0.000748     1172.74121   1266.09351
  1328.0      0.000753     1172.23132   1260.59412
  1346.0      0.000743     1171.72266   1255.78979
  1344.0      0.000744     1171.21484   1251.59106
  1318.0      0.000759     1170.70825   1247.93115
  1345.0      0.000743     1170.20288   1244.75854
  1312.0      0.000762     1169.69812   1242.03345
  1329.0      0.000752     1169.19495   1239.72729
  1316.0      0.000760     1168.69250   1237.82092
  1339.0      0.000747     1168.19116   1236.30396
  1292.0      0.000774     1167.69043   1235.17603
  1299.0      0.000770     1167.19128   1234.44824
  1291.0      0.000775     1166.69312   1234.13928
  1321.0      0.000757     1166.19641   1234.28198
  1325.0      0.000755     1165.70044   1234.92261
  1363.0      0.000734     1165.20496   1236.12671
  1277.0      0.000783     1164.71106   1237.98291
  1296.0      0.000772     1164.21838   1240.60840
  1331.0      0.000751     1163.72632   1244.16431
  1291.0      0.000775     1163.23547   1248.87354
  1396.0      0.000716     1162.74548   1255.04651
  1325.0      0.000755     1162.25708   1263.14197
  1354.0      0.000739     1161.76965   1273.85999
  1365.0      0.000733     1161.28271   1288.31812
  1350.0      0.000741     1160.79724   1308.29199
  1360.0      0.000735     1160.31262   1336.47314
  1459.0      0.000685     1159.82886   1376.70081
  1471.0      0.000680     1159.34692   1433.89502
  1606.0      0.000623     1158.86560   1513.59460
  1793.0      0.000558     1158.38538   1620.54285
  1993.0      0.000502     1157.90613   1755.10876
  2603.0      0.000384     1157.42737   1905.31128
  3269.0      0.0003059    1156.95020   2034.47351
  3736.0      0.0002677    1156.47437   2085.25537
  3199.0      0.0003126    1155.99927   2027.10535
  2456.0      0.000407     1155.52490   1893.44958
  1974.0      0.000507     1155.05212   1741.47144
  1713.0      0.000584     1154.58008   1606.37097
  1594.0      0.000627     1154.10938   1499.00049
  1505.0      0.000664     1153.63928   1418.60022
  1420.0      0.000704     1153.17017   1360.41357
  1382.0      0.000724     1152.70264   1318.91113
  1311.0      0.000763     1152.23596   1289.20203
  1314.0      0.000761     1151.77051   1267.49023
  1302.0      0.000768     1151.30591   1251.12805
  1313.0      0.000762     1150.84192   1238.39331
  1322.0      0.000756     1150.37903   1228.19165
  1275.0      0.000784     1149.91772   1220.22595
  1279.0      0.000782     1149.45752   1213.24915
  1240.0      0.000806     1148.99768   1207.33838
  1258.0      0.000795     1148.53967   1202.27332
  1202.0      0.000832     1148.08203   1197.88416
  1289.0      0.000776     1147.62561   1194.04541
  1262.0      0.000792     1147.17041   1190.60535
  1239.0      0.000807     1146.71619   1187.58899
  1269.0      0.000788     1146.26257   1184.88416
  1207.0      0.000829     1145.81055   1182.44177
  1259.0      0.000794     1145.35938   1180.22229
  1262.0      0.000792     1144.90881   1178.19250
  1216.0      0.000822     1144.46008   1176.32593
  1221.0      0.000819     1144.01196   1174.60046
  1186.0      0.000843     1143.56482   1172.99780
  1257.0      0.000796     1143.11902   1171.50391
  1187.0      0.000842     1142.67383   1170.10364
  1249.0      0.000801     1142.22986   1168.78699
  1229.0      0.000814     1141.78662   1167.54419
  1207.0      0.000829     1141.34473   1166.36780
  1213.0      0.000824     1140.90381   1165.25110
  1261.0      0.000793     1140.46399   1164.18738
  1257.0      0.000796     1140.02490   1163.17090
  1220.0      0.000820     1139.58740   1162.19861
  1236.0      0.000809     1139.15039   1161.26636
  1173.0      0.000853     1138.71460   1160.36926
  1201.0      0.000833     1138.27966   1159.50525
  1238.0      0.000808     1137.84595   1158.67200
  1200.0      0.000833     1137.41357   1157.86694
  1216.0      0.000822     1136.98157   1157.08655
  1241.0      0.000806     1136.55090   1156.33069
  1240.0      0.000806     1136.12158   1155.59741
  1241.0      0.000806     1135.69250   1154.88379
  1219.0      0.000820     1135.26477   1154.18958
  1193.0      0.000838     1134.83826   1153.51379
  1289.0      0.000776     1134.41296   1152.85510
  1218.0      0.000821     1133.98828   1152.21216
  1175.0      0.000851     1133.56470   1151.58398
  1181.0      0.000847     1133.14172   1150.96960
  1203.0      0.000831     1132.72009   1150.36902
  1168.0      0.000856     1132.29980   1149.78198
  1202.0      0.000832     1131.88025   1149.20630
  1154.0      0.000867     1131.46167   1148.64221
  1187.0      0.000842     1131.04431   1148.08960
  1223.0      0.000818     1130.62781   1147.54749
  1197.0      0.000835     1130.21240   1147.01563
  1216.0      0.000822     1129.79810   1146.49329
  1199.0      0.000834     1129.38464   1145.98083
  1227.0      0.000815     1128.97192   1145.47717
  1143.0      0.000875     1128.56030   1145.09656
  1186.0      0.000843     1128.15002   1144.61121
  1194.0      0.000838     1127.74048   1144.03577
  1204.0      0.000831     1127.33203   1143.56714
  1219.0      0.000820     1126.92468   1143.10632
  1213.0      0.000824     1126.51758   1142.65283
  1175.0      0.000851     1126.11267   1142.20813
  1216.0      0.000822     1125.70874   1141.77100
  1173.0      0.000853     1125.30481   1141.33997
  1162.0      0.000861     1124.90210   1140.91626
  1163.0      0.000860     1124.50098   1140.50012
  1222.0      0.000818     1124.10034   1140.09094
  1185.0      0.000844     1123.70056   1139.68872
  1182.0      0.000846     1123.30237   1139.29358
  1132.0      0.000883     1122.90466   1138.90491
  1217.0      0.000822     1122.50830   1138.52319
  1237.0      0.000808     1122.11255   1138.14868
  1181.0      0.000847     1121.71826   1137.78052
  1159.0      0.000863     1121.32483   1137.41956
  1130.0      0.000885     1120.93225   1137.06506
  1167.0      0.000857     1120.54053   1136.71753
  1169.0      0.000855     1120.15027   1136.37720
  1217.0      0.000822     1119.76074   1136.04321
  1181.0      0.000847     1119.37195   1135.71594
  1153.0      0.000867     1118.98450   1135.39648
  1264.0      0.000791     1118.59753   1135.08325
  1200.0      0.000833     1118.21228   1134.77820
  1198.0      0.000835     1117.82776   1134.47986
  1186.0      0.000843     1117.44385   1134.18896
  1235.0      0.000810     1117.06079   1133.90503
  1139.0      0.000878     1116.67920   1133.62903
  1165.0      0.000858     1116.29871   1133.36121
  1228.0      0.000814     1115.91907   1133.10095
  1220.0      0.000820     1115.54004   1132.84863
  1208.0      0.000828     1115.16248   1132.60510
  1185.0      0.000844     1114.78564   1132.36963
  1189.0      0.000841     1114.41003   1132.14294
  1150.0      0.000870     1114.03491   1131.92480
  1243.0      0.000805     1113.66089   1131.71582
  1249.0      0.000801     1113.28784   1131.51611
  1224.0      0.000817     1112.91577   1131.20105
  1184.0      0.000845     1112.54492   1131.02234
  1209.0      0.000827     1112.17480   1130.85339
  1185.0      0.000844     1111.80591   1130.69556
  1219.0      0.000820     1111.43750   1130.54822
  1167.0      0.000857     1111.07031   1130.41211
  1175.0      0.000851     1110.70447   1130.28882
  1180.0      0.000847     1110.33948   1130.17688
  1207.0      0.000829     1109.97449   1130.07703
  1190.0      0.000840     1109.61145   1129.99170
  1157.0      0.000864     1109.24890   1129.91931
  1213.0      0.000824     1108.88782   1129.86218
  1203.0      0.000831     1108.52734   1129.81970
  1271.0      0.000787     1108.16785   1129.79260
  1189.0      0.000841     1107.80933   1129.78210
  1203.0      0.000831     1107.45178   1129.78894
  1184.0      0.000845     1107.09534   1129.81360
  1187.0      0.000842     1106.73938   1130.09790
  1190.0      0.000840     1106.38464   1130.16235
  1178.0      0.000849     1106.03113   1130.24792
  1190.0      0.000840     1105.67822   1130.35559
  1216.0      0.000822     1105.32654   1130.48633
  1182.0      0.000846     1104.97546   1130.64087
  1201.0      0.000833     1104.62561   1130.82202
  1201.0      0.000833     1104.27649   1131.03015
  1188.0      0.000842     1103.92810   1131.26733
  1208.0      0.000828     1103.58130   1131.53552
  1193.0      0.000838     1103.23511   1131.83655
  1221.0      0.000819     1102.88965   1132.17151
  1212.0      0.000825     1102.54578   1132.54480
  1192.0      0.000839     1102.20227   1132.95667
  1175.0      0.000851     1101.85974   1133.41028
  1218.0      0.000821     1101.51855   1133.91016
  1266.0      0.000790     1101.17786   1134.45728
  1211.0      0.000826     1100.83789   1135.05627
  1216.0      0.000822     1100.49915   1135.71155
  1189.0      0.000841     1100.16174   1136.42627
  1172.0      0.000853     1099.82507   1137.20557
  1212.0      0.000825     1099.48914   1138.05444
  1178.0      0.000849     1099.15417   1138.97925
  1223.0      0.000818     1098.81982   1139.98462
  1182.0      0.000846     1098.48694   1141.07935
  1203.0      0.000831     1098.15454   1142.26929
  1227.0      0.000815     1097.82336   1143.56580
  1247.0      0.000802     1097.49255   1144.97632
  1199.0      0.000834     1097.16333   1146.51282
  1216.0      0.000822     1096.83521   1148.18677
  1245.0      0.000803     1096.50732   1150.13257
  1202.0      0.000832     1096.18054   1152.12585
  1233.0      0.000811     1095.85498   1154.30347
  1226.0      0.000816     1095.53015   1156.68665
  1209.0      0.000827     1095.20593   1159.29468
  1183.0      0.000845     1094.88342   1162.15759
  1253.0      0.000798     1094.56140   1165.30420
  1222.0      0.000818     1094.24023   1168.76733
  1264.0      0.000791     1093.91956   1172.59033
  1242.0      0.000805     1093.60034   1176.81653
  1283.0      0.000779     1093.28186   1181.50122
  1223.0      0.000818     1092.96436   1186.71167
  1239.0      0.000807     1092.64795   1192.52039
  1293.0      0.000773     1092.33215   1199.01758
  1278.0      0.000782     1092.01733   1206.30701
  1284.0      0.000779     1091.70325   1214.51917
  1373.0      0.000728     1091.39001   1223.81384
  1390.0      0.000719     1091.07788   1234.37671
  1386.0      0.000722     1090.76685   1246.38806
  1355.0      0.000738     1090.45642   1260.23438
  1373.0      0.000728     1090.14734   1276.22583
  1425.0      0.000702     1089.83875   1294.82178
  1477.0      0.000677     1089.53088   1316.59192
  1467.0      0.000682     1089.22437   1342.28259
  1582.0      0.000632     1088.91833   1372.85938
  1586.0      0.000631     1088.61353   1409.65747
  1566.0      0.000639     1088.30908   1454.55603
  1734.0      0.000577     1088.00598   1510.27429
  1806.0      0.000554     1087.70374   1580.98645
  2039.0      0.000490     1087.40222   1673.15906
  2154.0      0.000464     1087.10181   1796.86157
  2309.0      0.000433     1086.80212   1967.04517
  2555.0      0.000391     1086.50342   2204.18921
  2849.0      0.000351     1086.20557   2533.90942
  3294.0      0.0003036    1085.90845   2983.70752
  3817.0      0.0002620    1085.61218   3575.92065
  4596.0      0.0002176    1085.31689   4309.62598
  5335.0      0.0001874    1085.02271   5119.40771
  5764.0      0.0001735    1084.72913   5817.62744
  5920.0      0.0001689    1084.43616   6114.53760
  5547.0      0.0001803    1084.14465   5845.87061
  4726.0      0.0002116    1083.85327   5162.56494
  3986.0      0.0002509    1083.56360   4353.05908
  3383.0      0.0002956    1083.27454   3613.33472
  2962.0      0.0003376    1082.98608   3013.78442
  2610.0      0.000383     1082.69873   2557.38501
  2346.0      0.000426     1082.41235   2222.50391
  2124.0      0.000471     1082.12634   1981.65942
  1897.0      0.000527     1081.84131   1809.03088
  1799.0      0.000556     1081.55774   1683.85071
  1696.0      0.000590     1081.27478   1590.88904
  1663.0      0.000601     1080.99243   1519.86401
  1602.0      0.000624     1080.71082   1464.16260
  1505.0      0.000664     1080.43005   1419.52356
  1503.0      0.000665     1080.15051   1383.17957
  1457.0      0.000686     1079.87134   1353.22693
  1405.0      0.000712     1079.59351   1328.32300
  1386.0      0.000722     1079.31616   1307.50134
  1432.0      0.000698     1079.03967   1290.02576
  1366.0      0.000732     1078.76489   1275.34253
  1369.0      0.000730     1078.48975   1263.01331
  1314.0      0.000761     1078.21619   1252.70813
  1332.0      0.000751     1077.94312   1244.18567
  1293.0      0.000773     1077.67090   1237.26904
  1275.0      0.000784     1077.39990   1231.84460
  1281.0      0.000781     1077.12952   1227.85706
  1336.0      0.000749     1076.85974   1225.32959
  1278.0      0.000782     1076.59094   1224.38586
  1262.0      0.000792     1076.32300   1225.28662
  1252.0      0.000799     1076.05603   1228.48059
  1220.0      0.000820     1075.78992   1234.65210
  1289.0      0.000776     1075.52441   1243.57397
  1320.0      0.000758     1075.25964   1258.71008
  1351.0      0.000740     1074.99573   1280.01892
  1369.0      0.000730     1074.73291   1308.18140
  1401.0      0.000714     1074.47070   1342.41101
  1515.0      0.000660     1074.20923   1378.32495
  1517.0      0.000659     1073.94849   1405.92749
  1561.0      0.000641     1073.68933   1413.51941
  1481.0      0.000675     1073.43042   1398.89600
  1455.0      0.000687     1073.17236   1372.09814
  1388.0      0.000720     1072.91516   1344.82886
  1390.0      0.000719     1072.65894   1323.55457
  1368.0      0.000731     1072.40332   1310.32532
  1382.0      0.000724     1072.14856   1305.21313
  1304.0      0.000767     1071.89453   1307.72656
  1352.0      0.000740     1071.64160   1317.50159
  1392.0      0.000718     1071.38904   1334.67029
  1430.0      0.000699     1071.13733   1360.18774
  1394.0      0.000717     1070.88696   1396.15491
  1517.0      0.000659     1070.63672   1446.24597
  1576.0      0.000635     1070.38770   1516.09204
  1638.0      0.000611     1070.13940   1613.42273
  1754.0      0.000570     1069.89160   1747.90601
  1908.0      0.000524     1069.64502   1929.97693
  2259.0      0.000443     1069.39917   2168.10303
  2731.0      0.000366     1069.15430   2461.36475
  3568.0      0.0002803    1068.90930   2783.99561
  4588.0      0.0002180    1068.66577   3071.09497
  4902.0      0.0002040    1068.42334   3242.59497
  4090.0      0.0002445    1068.18127   3273.05469
  3431.0      0.0002915    1067.94006   3197.93921
  3090.0      0.0003236    1067.69971   3040.63892
  2727.0      0.000367     1067.45984   2802.80347
  2473.0      0.000404     1067.22107   2515.43799
  2226.0      0.000449     1066.98303   2232.90063
  1822.0      0.000549     1066.74585   1992.03369
  1734.0      0.000577     1066.50916   1803.33167
  1676.0      0.000597     1066.27356   1662.50879
  1519.0      0.000658     1066.03857   1560.62671
  1486.0      0.000673     1065.80444   1488.49292
  1453.0      0.000688     1065.57129   1438.42590
  1370.0      0.000730     1065.33862   1404.69275
  1405.0      0.000712     1065.10645   1383.38586
  1431.0      0.000699     1064.87573   1372.22192
  1380.0      0.000725     1064.64539   1370.29321
  1442.0      0.000693     1064.41577   1377.99585
  1401.0      0.000714     1064.18713   1397.08191
  1445.0      0.000692     1063.95874   1430.84106
  1459.0      0.000685     1063.73157   1484.21790
  1584.0      0.000631     1063.50500   1563.71936
  1723.0      0.000580     1063.27954   1676.70752
  1847.0      0.000541     1063.05408   1829.50122
  2120.0      0.000472     1062.83008   2023.30554
  2456.0      0.000407     1062.60645   2244.58325
  2775.0      0.000360     1062.38391   2449.72559
  2943.0      0.0003398    1062.16174   2562.06445
  2795.0      0.000358     1061.94092   2520.93970
  2493.0      0.000401     1061.71997   2347.16431
  2116.0      0.000473     1061.50024   2118.54883
  1898.0      0.000527     1061.28174   1898.47791
  1700.0      0.000588     1061.06348   1714.36121
  1483.0      0.000674     1060.84570   1571.08923
  1462.0      0.000684     1060.62878   1464.08740
  1367.0      0.000732     1060.41284   1386.00720
  1341.0      0.000746     1060.19812   1329.41174
  1283.0      0.000779     1059.98303   1288.04797
  1288.0      0.000776     1059.76917   1257.21863
  1288.0      0.000776     1059.55615   1233.62463
  1235.0      0.000810     1059.34387   1215.09045
  1245.0      0.000803     1059.13220   1200.19946
  1283.0      0.000779     1058.92139   1188.03613
  1215.0      0.000823     1058.71118   1177.99976
  1207.0      0.000829     1058.50159   1169.67175
  1191.0      0.000840     1058.29272   1162.75952
  1151.0      0.000869     1058.08533   1157.05273
  1224.0      0.000817     1057.87744   1152.41016
  1180.0      0.000847     1057.67114   1148.76086
  1121.0      0.000892     1057.46545   1146.10022
  1177.0      0.000850     1057.26025   1144.50500
  1159.0      0.000863     1057.05603   1144.15564
  1159.0      0.000863     1056.85205   1145.35352
  1165.0      0.000858     1056.64880   1148.52417
  1158.0      0.000864     1056.44690   1154.18237
  1156.0      0.000865     1056.24524   1162.83118
  1163.0      0.000860     1056.04443   1174.75293
  1158.0      0.000864     1055.84412   1189.49084
  1115.0      0.000897     1055.64453   1204.80713
  1176.0      0.000850     1055.44580   1215.77844
  1162.0      0.000861     1055.24768   1216.65393
  1174.0      0.000852     1055.05054   1206.19165
  1124.0      0.000890     1054.85400   1189.07593
  1181.0      0.000847     1054.65820   1170.97693
  1138.0      0.000879     1054.46265   1154.90735
  1118.0      0.000894     1054.26782   1142.10388
  1162.0      0.000861     1054.07446   1132.29028
  1143.0      0.000875     1053.88098   1124.96399
  1155.0      0.000866     1053.68835   1119.55945
  1141.0      0.000876     1053.49658   1115.56201
  1193.0      0.000838     1053.30554   1112.56226
  1120.0      0.000893     1053.11487   1110.26294
  1187.0      0.000842     1052.92480   1108.46216
  1178.0      0.000849     1052.73608   1106.88452
  1149.0      0.000870     1052.54773   1105.73389
  1190.0      0.000840     1052.35986   1104.80884
  1210.0      0.000826     1052.17261   1104.06921
  1176.0      0.000850     1051.98657   1103.48743
  1158.0      0.000864     1051.80078   1103.04248
  1170.0      0.000855     1051.61572   1102.71887
  1181.0      0.000847     1051.43140   1102.50464
  1182.0      0.000846     1051.24756   1102.39063
  1203.0      0.000831     1051.06445   1102.37012
  1122.0      0.000891     1050.88220   1102.43823
  1175.0      0.000851     1050.70032   1102.59070
  1157.0      0.000864     1050.51929   1102.82532
  1152.0      0.000868     1050.33887   1103.14026
  1172.0      0.000853     1050.15930   1103.53564
  1139.0      0.000878     1049.98022   1104.01086
  1175.0      0.000851     1049.80164   1104.56689
  1144.0      0.000874     1049.62402   1105.20569
  1165.0      0.000858     1049.44690   1105.92847
  1158.0      0.000864     1049.27039   1106.73901
  1115.0      0.000897     1049.09460   1107.64075
  1129.0      0.000886     1048.91931   1108.63757
  1147.0      0.000872     1048.74463   1109.73401
  1178.0      0.000849     1048.57080   1110.93567
  1162.0      0.000861     1048.39771   1112.25037
  1166.0      0.000858     1048.22485   1113.68420
  1180.0      0.000847     1048.05322   1115.24658
  1193.0      0.000838     1047.88196   1116.94543
  1198.0      0.000835     1047.71082   1118.79150
  1178.0      0.000849     1047.54065   1120.79932
  1186.0      0.000843     1047.37146   1122.98145
  1208.0      0.000828     1047.20276   1125.35352
  1237.0      0.000808     1047.03467   1127.93262
  1230.0      0.000813     1046.86682   1130.73877
  1183.0      0.000845     1046.69995   1133.79797
  1233.0      0.000811     1046.53369   1137.13538
  1234.0      0.000810     1046.36816   1140.78125
  1215.0      0.000823     1046.20276   1144.76892
  1200.0      0.000833     1046.03870   1149.14221
  1220.0      0.000820     1045.87476   1153.94897
  1222.0      0.000818     1045.71130   1159.24414
  1206.0      0.000829     1045.54834   1165.09265
  1233.0      0.000811     1045.38684   1171.56970
  1224.0      0.000817     1045.22534   1178.76807
  1286.0      0.000778     1045.06470   1186.80151
  1223.0      0.000818     1044.90454   1195.79810
  1322.0      0.000756     1044.74463   1205.91724
  1247.0      0.000802     1044.58606   1217.34973
  1343.0      0.000745     1044.42773   1230.33716
  1330.0      0.000752     1044.26990   1245.18335
  1381.0      0.000724     1044.11304   1262.25525
  1432.0      0.000698     1043.95618   1282.02344
  1470.0      0.000680     1043.80029   1305.08484
  1410.0      0.000709     1043.64465   1332.24109
  1488.0      0.000672     1043.49011   1364.50146
  1530.0      0.000654     1043.33606   1403.51318
  1584.0      0.000631     1043.18250   1451.39343
  1692.0      0.000591     1043.02930   1511.43250
  1751.0      0.000571     1042.87732   1588.73315
  1921.0      0.000521     1042.72534   1691.03503
  2077.0      0.000481     1042.57422   1829.47815
  2248.0      0.000445     1042.42371   2019.17590
  2514.0      0.000398     1042.27332   2278.62671
  2843.0      0.000352     1042.12366   2627.92725
  3337.0      0.0002997    1041.97498   3083.70044
  3968.0      0.0002520    1041.82654   3646.84790
  4755.0      0.0002103    1041.67883   4276.78369
  5578.0      0.0001793    1041.53162   4850.65332
  5995.0      0.0001668    1041.38513   5163.16895
  5769.0      0.0001733    1041.23889   5059.74951
  4886.0      0.0002047    1041.09326   4600.54932
  4032.0      0.0002480    1040.94836   3991.98315
  3368.0      0.0002969    1040.80383   3404.11133
  2988.0      0.0003347    1040.66064   2912.28027
  2598.0      0.000385     1040.51733   2531.27881
  2302.0      0.000434     1040.37463   2250.52808
  2113.0      0.000473     1040.23230   2051.17676
  2025.0      0.000494     1040.09094   1913.99109
  1833.0      0.000546     1039.94971   1822.46729
  1845.0      0.000542     1039.80908   1764.18262
  1808.0      0.000553     1039.66931   1730.69824
  1740.0      0.000575     1039.53003   1716.78821
  1747.0      0.000572     1039.39111   1719.68762
  1751.0      0.000571     1039.25293   1738.47485
  1783.0      0.000561     1039.11511   1773.79846
  1845.0      0.000542     1038.97815   1827.88977
  1922.0      0.000520     1038.84131   1905.05823
  1970.0      0.000508     1038.70532   2012.55212
  2117.0      0.000472     1038.56970   2162.01489
  2411.0      0.000415     1038.43481   2371.01099
  2540.0      0.000394     1038.30029   2663.97339
  2970.0      0.0003367    1038.16589   3072.24780
  3478.0      0.0002875    1038.03259   3631.22217
  4187.0      0.0002388    1037.90015   4374.17725
  5285.0      0.0001892    1037.76770   5316.56006
  6535.0      0.0001530    1037.63574   6418.97607
  8075.0      0.0001238    1037.50452   7521.12402
  9415.0      0.0001062    1037.37354   8293.28809
  9305.0      0.0001075    1037.24316   8380.11816
  7880.0      0.0001269    1037.11377   7732.09961
  6364.0      0.0001571    1036.98425   6663.04199
  5026.0      0.0001990    1036.85559   5531.79639
  4002.0      0.0002499    1036.72729   4537.21875
  3294.0      0.0003036    1036.59949   3738.83521
  2910.0      0.0003436    1036.47229   3129.49023
  2446.0      0.000409     1036.34570   2678.49194
  2238.0      0.000447     1036.21985   2349.73169
  2015.0      0.000496     1036.09387   2110.35254
  1841.0      0.000543     1035.96863   1933.76172
  1763.0      0.000567     1035.84399   1800.60315
  1641.0      0.000609     1035.72009   1697.42163
  1541.0      0.000649     1035.59595   1615.49976
  1474.0      0.000678     1035.47290   1549.11755
  1443.0      0.000693     1035.35034   1494.43213
  1421.0      0.000704     1035.22839   1448.81677
  1402.0      0.000713     1035.10657   1410.42834
  1361.0      0.000735     1034.98511   1377.88708
  1308.0      0.000765     1034.86462   1350.15540
  1314.0      0.000761     1034.74451   1326.41199
  1291.0      0.000775     1034.62476   1306.02148
  1277.0      0.000783     1034.50537   1288.50183
  1281.0      0.000781     1034.38684   1273.47070
  1273.0      0.000786     1034.26855   1260.63623
  1183.0      0.000845     1034.15051   1249.76929
  1269.0      0.000788     1034.03333   1240.70752
  1227.0      0.000815     1033.91638   1233.35498
  1225.0      0.000816     1033.79993   1227.67126
  1230.0      0.000813     1033.68420   1223.68250
  1228.0      0.000814     1033.56873   1221.49414
  1240.0      0.000806     1033.45386   1221.32947
  1210.0      0.000826     1033.33948   1223.58813
  1200.0      0.000833     1033.22534   1228.93250
  1281.0      0.000781     1033.11182   1238.40784
  1240.0      0.000806     1032.99854   1253.58057
  1306.0      0.000766     1032.88611   1276.63464
  1311.0      0.000763     1032.77393   1310.31458
  1302.0      0.000768     1032.66211   1357.70215
  1373.0      0.000728     1032.55115   1421.54810
  1496.0      0.000668     1032.43994   1502.89465
  1606.0      0.000623     1032.32947   1597.76709
  1872.0      0.000534     1032.21973   1691.17200
  2114.0      0.000473     1032.11060   1753.70251
  2265.0      0.000442     1032.00134   1755.31372
  2067.0      0.000484     1031.89270   1693.87000
  1830.0      0.000546     1031.78455   1597.44849
  1648.0      0.000607     1031.67676   1496.88721
  1490.0      0.000671     1031.56970   1408.49097
  1390.0      0.000719     1031.46289   1337.38293
  1333.0      0.000750     1031.35669   1282.83606
  1279.0      0.000782     1031.25073   1242.12976
  1251.0      0.000799     1031.14526   1212.16138
  1260.0      0.000794     1031.04016   1190.07861
  1239.0      0.000807     1030.93530   1173.59021
  1184.0      0.000845     1030.83142   1160.99817
  1177.0      0.000850     1030.72766   1151.13318
  1218.0      0.000821     1030.62439   1143.22742
  1231.0      0.000812     1030.52148   1136.77502
  1212.0      0.000825     1030.41870   1131.44177
  1225.0      0.000816     1030.31689   1126.99438
  1198.0      0.000835     1030.21533   1123.26697
  1202.0      0.000832     1030.11401   1120.14063
  1169.0      0.000855     1030.01318   1117.52283
  1160.0      0.000862     1029.91296   1115.34509
  1237.0      0.000808     1029.81274   1113.55139
  1221.0      0.000819     1029.71326   1112.10205
  1199.0      0.000834     1029.61450   1110.96484
  1167.0      0.000857     1029.51538   1110.11609
  1160.0      0.000862     1029.41711   1109.54138
  1172.0      0.000853     1029.31909   1109.22766
  1148.0      0.000871     1029.22156   1109.17188
  1157.0      0.000864     1029.12451   1109.37231
  1175.0      0.000851     1029.02747   1109.83313
  1143.0      0.000875     1028.93152   1110.56409
  1159.0      0.000863     1028.83569   1111.57874
  1175.0      0.000851     1028.73999   1112.89758
  1167.0      0.000857     1028.64465   1114.54614
  1172.0      0.000853     1028.55017   1116.55835
  1181.0      0.000847     1028.45581   1118.97388
  1190.0      0.000840     1028.36182   1121.84668
  1139.0      0.000878     1028.26843   1126.09216
  1146.0      0.000873     1028.17480   1130.09607
  1242.0      0.000805     1028.08215   1134.80615
  1184.0      0.000845     1027.98987   1140.34790
  1178.0      0.000849     1027.89783   1146.88416
  1206.0      0.000829     1027.80615   1154.62585
  1239.0      0.000807     1027.71484   1163.84033
  1221.0      0.000819     1027.62354   1174.88623
  1211.0      0.000826     1027.53333   1188.24963
  1302.0      0.000768     1027.44336   1204.63367
  1327.0      0.000754     1027.35315   1225.08081
  1392.0      0.000718     1027.26404   1251.15723
  1414.0      0.000707     1027.17468   1285.24341
  1417.0      0.000706     1027.08618   1330.83972
  1441.0      0.000694     1026.99805   1392.89111
  1532.0      0.000653     1026.90979   1477.85449
  1731.0      0.000578     1026.82214   1593.26404
  1796.0      0.000557     1026.73486   1746.72070
  2010.0      0.000498     1026.64832   1943.28906
  2214.0      0.000452     1026.56189   2179.98608
  2389.0      0.000419     1026.47534   2433.84937
  2664.0      0.000375     1026.38977   2647.10303
  2630.0      0.000380     1026.30383   2737.29468
  2536.0      0.000394     1026.21924   2659.00635
  2294.0      0.000436     1026.13452   2452.53540
  2090.0      0.000478     1026.05005   2200.07422
  1938.0      0.000516     1025.96582   1961.95068
  1749.0      0.000572     1025.88208   1763.23254
  1579.0      0.000633     1025.79895   1607.93640
  1516.0      0.000660     1025.71570   1491.25476
  1450.0      0.000690     1025.63306   1405.43298
  1411.0      0.000709     1025.55078   1343.02820
  1358.0      0.000736     1025.46875   1297.52478
  1336.0      0.000749     1025.38684   1263.89685
  1236.0      0.000809     1025.30566   1238.52344
  1264.0      0.000791     1025.22461   1218.95654
  1274.0      0.000785     1025.14392   1203.59900
  1275.0      0.000784     1025.06360   1191.39355
  1211.0      0.000826     1024.98328   1181.63245
  1199.0      0.000834     1024.90344   1173.81970
  1204.0      0.000831     1024.82410   1167.59631
  1189.0      0.000841     1024.74500   1162.70386
  1214.0      0.000824     1024.66626   1158.94446
  1182.0      0.000846     1024.58801   1156.16992
  1206.0      0.000829     1024.50977   1154.26611
  1182.0      0.000846     1024.43188   1153.14929
  1141.0      0.000876     1024.35413   1152.76135
  1188.0      0.000842     1024.27710   1153.06323
  1157.0      0.000864     1024.20044   1154.03174
  1185.0      0.000844     1024.12378   1155.65942
  1177.0      0.000850     1024.04736   1157.95667
  1159.0      0.000863     1023.97162   1160.94727
  1133.0      0.000883     1023.89600   1164.66833
  1142.0      0.000876     1023.82086   1169.17529
  1169.0      0.000855     1023.74548   1174.54248
  1197.0      0.000835     1023.67096   1180.87195
  1174.0      0.000852     1023.59644   1188.28479
  1175.0      0.000851     1023.52222   1196.93738
  1216.0      0.000822     1023.44824   1207.02295
  1216.0      0.000822     1023.37457   1218.79370
  1210.0      0.000826     1023.30139   1232.57104
  1173.0      0.000853     1023.22858   1248.75574
  1256.0      0.000796     1023.15570   1267.87061
  1254.0      0.000797     1023.08337   1290.59973
  1259.0      0.000794     1023.01135   1317.43298
  1286.0      0.000778     1022.93933   1350.63696
  1319.0      0.000758     1022.86768   1391.69226
  1339.0      0.000747     1022.79651   1443.53882
  1363.0      0.000734     1022.72552   1510.59583
  1408.0      0.000710     1022.65472   1599.46985
  1515.0      0.000660     1022.58423   1719.53748
  1625.0      0.000615     1022.51410   1883.08276
  1801.0      0.000555     1022.44434   2104.91284
  1980.0      0.000505     1022.37463   2400.44067
  2366.0      0.000423     1022.30548   2781.93262
  2836.0      0.000353     1022.23627   3249.11304
  3740.0      0.0002674    1022.16748   3768.51221
  4925.0      0.0002030    1022.09869   4243.75830
  5983.0      0.0001671    1022.03076   4514.20752
  5755.0      0.0001738    1021.96246   4452.67578
  4409.0      0.0002268    1021.89471   4092.00073
  3277.0      0.0003052    1021.82703   3589.47729
  2677.0      0.000374     1021.75989   3087.23779
  2183.0      0.000458     1021.69299   2655.47607
  1894.0      0.000528     1021.62610   2312.04565
  1638.0      0.000611     1021.55969   2051.11450
  1567.0      0.000638     1021.49347   1858.76904
  1526.0      0.000655     1021.42731   1719.49988
  1365.0      0.000733     1021.36133   1619.42639
  1393.0      0.000718     1021.29620   1547.38782
  1297.0      0.000771     1021.23071   1495.24756
  1302.0      0.000768     1021.16589   1457.48877
  1311.0      0.000763     1021.10107   1430.51270
  1237.0      0.000808     1021.03644   1412.09106
  1260.0      0.000794     1020.97223   1400.90674
  1248.0      0.000801     1020.90802   1396.31384
  1257.0      0.000796     1020.84418   1398.22021
  1265.0      0.000791     1020.78082   1407.09351
  1305.0      0.000766     1020.71741   1424.08960
  1270.0      0.000787     1020.65424   1451.30652
  1316.0      0.000760     1020.59131   1492.07690
  1312.0      0.000762     1020.52856   1551.16760
  1404.0      0.000712     1020.46655   1634.84216
  1441.0      0.000694     1020.40399   1750.39099
  1536.0      0.000651     1020.34210   1905.25427
  1627.0      0.000615     1020.28052   2104.41748
  1728.0      0.000579     1020.21875   2344.66138
  2123.0      0.000471     1020.15729   2603.23486
  2640.0      0.000379     1020.09637   2823.56396
  3638.0      0.0002749    1020.03540   2924.15381
  4064.0      0.0002461    1019.97467   2856.66626
  3179.0      0.0003146    1019.91449   2656.50659
  2311.0      0.000433     1019.85406   2404.98315
  1903.0      0.000525     1019.79395   2164.88306
  1729.0      0.000578     1019.73438   1963.75806
  1570.0      0.000637     1019.67462   1807.06531
  1497.0      0.000668     1019.61517   1690.82703
  1444.0      0.000693     1019.55597   1607.83691
  1405.0      0.000712     1019.49695   1550.61316
  1342.0      0.000745     1019.43799   1512.58398
  1379.0      0.000725     1019.37921   1488.64453
  1346.0      0.000743     1019.32104   1475.16309
  1339.0      0.000747     1019.26288   1469.71289
  1340.0      0.000746     1019.20483   1470.78589
  1357.0      0.000737     1019.14697   1477.37256
  1331.0      0.000751     1019.08942   1489.33191
  1428.0      0.000700     1019.03186   1506.40186
  1436.0      0.000696     1018.97467   1528.60840
  1471.0      0.000680     1018.91785   1556.46655
  1505.0      0.000664     1018.86096   1590.43274
  1508.0      0.000663     1018.80426   1631.30530
  1560.0      0.000641     1018.74762   1680.12598
  1611.0      0.000621     1018.69122   1738.29126
  1711.0      0.000584     1018.63513   1807.60693
  1884.0      0.000531     1018.57947   1890.52734
  1892.0      0.000529     1018.52356   1990.38342
  2088.0      0.000479     1018.46796   2111.72363
  2264.0      0.000442     1018.41254   2261.14575
  2389.0      0.000419     1018.35699   2448.36938
  2708.0      0.000369     1018.30194   2688.23389
  3029.0      0.0003301    1018.24713   3003.00977
  3415.0      0.0002928    1018.19232   3424.66553
  4031.0      0.0002481    1018.13776   3997.02588
  4828.0      0.0002071    1018.08350   4775.11963
  6107.0      0.0001637    1018.02930   5822.07813
  7414.0      0.0001349    1017.97510   7198.71680
  9569.0      0.0001045    1017.92133   8938.74902
  12386.0     0.0000807    1017.86749   10997.10840
  15408.0     0.0000649    1017.81384   13145.79199
  18987.0     0.0000527    1017.76056   14870.73047
  20247.0     0.0000494    1017.70715   15497.38379
  17843.0     0.0000560    1017.65411   14713.68359
  14161.0     0.0000706    1017.60107   12902.10059
  11146.0     0.0000897    1017.54816   10741.26953
  8659.0      0.0001155    1017.49573   8711.21094
  6794.0      0.0001472    1017.44324   7010.59521
  5433.0      0.0001841    1017.39087   5672.02490
  4519.0      0.0002213    1017.33862   4656.46924
  3723.0      0.0002686    1017.28644   3902.75439
  3254.0      0.0003073    1017.23456   3347.96240
  2827.0      0.000354     1017.18274   2937.81958
  2487.0      0.000402     1017.13098   2630.13867
  2308.0      0.000433     1017.07941   2394.09863
  2137.0      0.000468     1017.02802   2208.56567
  1898.0      0.000527     1016.97711   2059.30151
  1851.0      0.000540     1016.92590   1936.87549
  1766.0      0.000566     1016.87482   1834.99292
  1707.0      0.000586     1016.82410   1749.19849
  1524.0      0.000656     1016.77350   1676.41492
  1488.0      0.000672     1016.72290   1613.89880
  1453.0      0.000688     1016.67267   1559.89087
  1405.0      0.000712     1016.62225   1512.94568
  1366.0      0.000732     1016.57184   1471.89355
  1368.0      0.000731     1016.52191   1435.80872
  1298.0      0.000770     1016.47223   1403.91309
  1301.0      0.000769     1016.42224   1375.57434
  1363.0      0.000734     1016.37274   1350.29578
  1272.0      0.000786     1016.32312   1327.65247
  1244.0      0.000804     1016.27368   1307.29932
  1236.0      0.000809     1016.22400   1288.93066
  1258.0      0.000795     1016.17487   1272.29089
  1232.0      0.000812     1016.12604   1257.17505
  1225.0      0.000816     1016.07690   1243.40271
  1138.0      0.000879     1016.02808   1230.82397
  1166.0      0.000858     1015.97925   1219.28882
  1212.0      0.000825     1015.93085   1208.70044
  1128.0      0.000887     1015.88208   1198.95203
  1191.0      0.000840     1015.83368   1189.95703
  1168.0      0.000856     1015.78558   1181.64392
  1175.0      0.000851     1015.73706   1173.94006
  1108.0      0.000903     1015.68903   1166.78552
  1146.0      0.000873     1015.64111   1160.13171
  1170.0      0.000855     1015.59290   1153.93213
  1132.0      0.000883     1015.54523   1148.14929
  1139.0      0.000878     1015.49756   1142.74365
  1120.0      0.000893     1015.44995   1137.68103
  1110.0      0.000901     1015.40234   1132.93494
  1142.0      0.000876     1015.35480   1128.47913
  1134.0      0.000882     1015.30762   1124.29224
  1141.0      0.000876     1015.26001   1120.35083
  1152.0      0.000868     1015.21313   1116.63574
  1108.0      0.000903     1015.16614   1113.13000
  1071.0      0.000934     1015.11877   1109.81824
  1066.0      0.000938     1015.07227   1106.68884
  1075.0      0.000930     1015.02527   1103.72571
  1067.0      0.000937     1014.97839   1100.91724
  1111.0      0.000900     1014.93170   1098.25378
  1134.0      0.000882     1014.88519   1095.72534
  1145.0      0.000873     1014.83887   1093.32434
  1095.0      0.000913     1014.79224   1091.04041
  1133.0      0.000883     1014.74603   1088.86633
  1160.0      0.000862     1014.69958   1086.79517
  1078.0      0.000928     1014.65344   1084.82129
  1086.0      0.000921     1014.60730   1082.93896
  1086.0      0.000921     1014.56140   1081.14258
  1130.0      0.000885     1014.51526   1079.42529
  1083.0      0.000923     1014.46930   1077.78430
  1092.0      0.000916     1014.42371   1076.21533
  1100.0      0.000909     1014.37787   1074.71362
  1076.0      0.000929     1014.33215   1073.27625
  1114.0      0.000898     1014.28644   1071.89832
  1085.0      0.000922     1014.24066   1070.57715
  1057.0      0.000946     1014.19519   1069.31055
  1080.0      0.000926     1014.14960   1068.09521
  1071.0      0.000934     1014.10419   1066.92871
  1066.0      0.000938     1014.05902   1065.80847
  1072.0      0.000933     1014.01349   1064.73145
  1129.0      0.000886     1013.96851   1063.69690
  1076.0      0.000929     1013.92322   1062.70215
  1102.0      0.000907     1013.87830   1061.74548
  1088.0      0.000919     1013.83301   1060.82434
  1085.0      0.000922     1013.78809   1059.93762
  1050.0      0.000952     1013.74304   1059.08423
  1064.0      0.000940     1013.69818   1058.26257
  1031.0      0.000970     1013.65308   1057.47070
  1125.0      0.000889     1013.60834   1056.70764
  1049.0      0.000953     1013.56342   1055.97192
  1066.0      0.000938     1013.51874   1055.26318
  1081.0      0.000925     1013.47406   1054.57996
  1110.0      0.000901     1013.42932   1053.92065
  1072.0      0.000933     1013.38477   1053.28516
  1106.0      0.000904     1013.33997   1052.67163
  1059.0      0.000944     1013.29559   1052.08057
  1099.0      0.000910     1013.25128   1051.51062
  1116.0      0.000896     1013.20667   1050.96021
  1084.0      0.000923     1013.16223   1050.42944
  1065.0      0.000939     1013.11780   1049.91736
  1083.0      0.000923     1013.07330   1049.42322
  1062.0      0.000942     1013.02905   1048.94702
  1096.0      0.000912     1012.98517   1048.48816
  1060.0      0.000943     1012.94049   1048.04492
  1035.0      0.000966     1012.89618   1047.61768
  1159.0      0.000863     1012.85199   1047.20605
  1094.0      0.000914     1012.80768   1046.80969
  1114.0      0.000898     1012.76361   1046.42810
  1069.0      0.000935     1012.71954   1046.06018
  1044.0      0.000958     1012.67529   1045.70642
  1035.0      0.000966     1012.63129   1045.36621
  1072.0      0.000933     1012.58679   1045.03857
  1075.0      0.000930     1012.54285   1044.72449
  1093.0      0.000915     1012.49860   1044.42273
  1045.0      0.000957     1012.45471   1044.13354
  1056.0      0.000947     1012.41064   1043.85620
  1077.0      0.000929     1012.36646   1043.68237
  1065.0      0.000939     1012.32263   1043.42957
  1065.0      0.000939     1012.27838   1043.18738
  1088.0      0.000919     1012.23462   1042.95691
  1052.0      0.000951     1012.19037   1042.73743
  1088.0      0.000919     1012.14642   1042.52893
  1078.0      0.000928     1012.10272   1042.33167
  1040.0      0.000962     1012.05853   1042.14453
  1090.0      0.000917     1012.01447   1041.96838
  1022.0      0.000978     1011.97070   1041.80322
  1070.0      0.000935     1011.92676   1041.64832
  1048.0      0.000954     1011.88263   1041.50403
  1085.0      0.000922     1011.83862   1041.37012
  1062.0      0.000942     1011.79462   1041.24683
  1102.0      0.000907     1011.75073   1041.13403
  1085.0      0.000922     1011.70691   1041.03223
  1080.0      0.000926     1011.66315   1040.94055
  1060.0      0.000943     1011.61896   1040.85938
  1000.0      0.001000     1011.57489   1040.78906
  1128.0      0.000887     1011.53082   1040.72998
  1062.0      0.000942     1011.48694   1040.68152
  1042.0      0.000960     1011.44305   1040.64478
  1063.0      0.000941     1011.39874   1040.61890
  1102.0      0.000907     1011.35480   1040.60474
  1058.0      0.000945     1011.31061   1040.60205
  1122.0      0.000891     1011.26660   1040.61206
  1031.0      0.000970     1011.22260   1040.63416
  1059.0      0.000944     1011.17853   1040.66907
  1099.0      0.000910     1011.13434   1040.71680
  1120.0      0.000893     1011.09033   1040.77844
  1073.0      0.000932     1011.04602   1040.85327
  1081.0      0.000925     1011.00201   1040.94312
  1088.0      0.000919     1010.95776   1041.04810
  1080.0      0.000926     1010.91333   1041.16797
  1056.0      0.000947     1010.86926   1041.30493
  1061.0      0.000943     1010.82501   1041.45837
  1071.0      0.000934     1010.78088   1041.63000
  1018.0      0.000982     1010.73633   1041.81970
  1078.0      0.000928     1010.69171   1042.02942
  1038.0      0.000963     1010.64758   1042.26001
  1053.0      0.000950     1010.60333   1042.51257
  1050.0      0.000952     1010.55896   1042.78833
  1096.0      0.000912     1010.51416   1043.08850
  1084.0      0.000923     1010.46985   1043.41553
  994.0       0.001006     1010.42529   1043.77075
  1059.0      0.000944     1010.38049   1044.15564
  1078.0      0.000928     1010.33600   1044.57324
  1029.0      0.000972     1010.29156   1045.02637
  1081.0      0.000925     1010.24670   1045.51685
  1081.0      0.000925     1010.20209   1046.04871
  1083.0      0.000923     1010.15717   1046.62439
  1070.0      0.000935     1010.11249   1047.24878
  1063.0      0.000941     1010.06750   1047.92651
  1092.0      0.000916     1010.02301   1048.66296
  1084.0      0.000923     1009.97772   1049.46313
  1047.0      0.000955     1009.93292   1050.33435
  1091.0      0.000917     1009.88788   1051.28430
  1078.0      0.000928     1009.84283   1052.32239
  1066.0      0.000938     1009.79767   1053.45862
  1070.0      0.000935     1009.75256   1054.70557
  1064.0      0.000940     1009.70728   1056.07629
  1142.0      0.000876     1009.66199   1057.58813
  1088.0      0.000919     1009.61676   1059.26196
  1076.0      0.000929     1009.57141   1061.12024
  1073.0      0.000932     1009.52600   1063.19104
  1131.0      0.000884     1009.48077   1065.50793
  1085.0      0.000922     1009.43518   1068.11182
  1094.0      0.000914     1009.38934   1071.05408
  1083.0      0.000923     1009.34387   1074.39612
  1084.0      0.000923     1009.29828   1078.21472
  1132.0      0.000883     1009.25220   1082.60388
  1098.0      0.000911     1009.20648   1087.68982
  1126.0      0.000888     1009.16083   1093.63562
  1142.0      0.000876     1009.11487   1100.65454
  1114.0      0.000898     1009.06885   1109.04749
  1141.0      0.000876     1009.02277   1119.23962
  1157.0      0.000864     1008.97668   1131.86963
  1148.0      0.000871     1008.93048   1147.88684
  1178.0      0.000849     1008.88440   1168.66785
  1226.0      0.000816     1008.83789   1196.15735
  1265.0      0.000791     1008.79150   1232.92249
  1316.0      0.000760     1008.74506   1282.14136
  1398.0      0.000715     1008.69867   1347.34131
  1455.0      0.000687     1008.65198   1431.71021
  1547.0      0.000646     1008.60559   1536.77551
  1700.0      0.000588     1008.55859   1659.28674
  1893.0      0.000528     1008.51190   1785.74500
  2148.0      0.000466     1008.46497   1887.00806
  2234.0      0.000448     1008.41803   1925.68298
  2217.0      0.000451     1008.37097   1884.10266
  2040.0      0.000490     1008.32404   1782.18335
  1809.0      0.000553     1008.27686   1657.39307
  1670.0      0.000599     1008.22949   1537.86255
  1565.0      0.000639     1008.18225   1436.33142
  1458.0      0.000686     1008.13464   1355.56067
  1377.0      0.000726     1008.08734   1293.88354
  1293.0      0.000773     1008.03986   1248.02954
  1250.0      0.000800     1007.99213   1214.51660
  1239.0      0.000807     1007.94434   1190.24890
  1217.0      0.000822     1007.89642   1172.70935
  1247.0      0.000802     1007.84857   1160.02576
  1231.0      0.000812     1007.80054   1150.87671
  1190.0      0.000840     1007.75269   1144.37988
  1211.0      0.000826     1007.70447   1139.96765
  1202.0      0.000832     1007.65607   1137.27588
  1144.0      0.000874     1007.60785   1136.07983
  1203.0      0.000831     1007.55939   1136.24878
  1204.0      0.000831     1007.51074   1137.72791
  1206.0      0.000829     1007.46228   1140.52429
  1247.0      0.000802     1007.41345   1144.70398
  1210.0      0.000826     1007.36475   1150.39783
  1249.0      0.000801     1007.31580   1157.82349
  1225.0      0.000816     1007.26685   1167.31580
  1281.0      0.000781     1007.21777   1179.37207
  1351.0      0.000740     1007.16864   1194.83521
  1398.0      0.000715     1007.11938   1214.17932
  1376.0      0.000727     1007.06989   1240.16760
  1475.0      0.000678     1007.02045   1274.74561
  1537.0      0.000651     1006.97095   1321.18225
  1564.0      0.000639     1006.92139   1383.59644
  1718.0      0.000582     1006.87128   1466.65088
  1921.0      0.000521     1006.82166   1574.97205
  2189.0      0.000457     1006.77167   1711.64978
  2501.0      0.000400     1006.72162   1874.84314
  2886.0      0.0003465    1006.67157   2051.17505
  3418.0      0.0002926    1006.62128   2207.43018
  3662.0      0.0002731    1006.57092   2293.17188
  3473.0      0.0002879    1006.52026   2271.18896
  3011.0      0.0003321    1006.46985   2152.79346
  2579.0      0.000388     1006.41913   1986.28516
  2250.0      0.000444     1006.36847   1816.84351
  1965.0      0.000509     1006.31732   1668.29883
  1751.0      0.000571     1006.26624   1547.99194
  1657.0      0.000604     1006.21503   1455.19531
  1579.0      0.000633     1006.16394   1385.97021
  1569.0      0.000637     1006.11292   1335.59937
  1473.0      0.000679     1006.06122   1299.58826
  1429.0      0.000700     1006.00964   1274.20410
  1365.0      0.000733     1005.95813   1256.61292
  1314.0      0.000761     1005.90625   1244.78333
  1298.0      0.000770     1005.85419   1237.35364
  1286.0      0.000778     1005.80212   1233.44824
  1311.0      0.000763     1005.75006   1232.54065
  1276.0      0.000784     1005.69775   1234.56067
  1244.0      0.000804     1005.64557   1238.96716
  1276.0      0.000784     1005.59296   1245.99866
  1260.0      0.000794     1005.54034   1255.82104
  1308.0      0.000765     1005.48749   1268.75574
  1288.0      0.000776     1005.43469   1285.31104
  1333.0      0.000750     1005.38165   1306.27527
  1343.0      0.000745     1005.32867   1332.84058
  1363.0      0.000734     1005.27539   1366.83484
  1430.0      0.000699     1005.22211   1410.98865
  1474.0      0.000678     1005.16876   1469.18909
  1479.0      0.000676     1005.11505   1546.75317
  1678.0      0.000596     1005.06146   1650.39856
  1723.0      0.000580     1005.00739   1788.00391
  1804.0      0.000554     1004.95361   1967.62463
  2059.0      0.000486     1004.89960   2195.15381
  2252.0      0.000444     1004.84546   2469.47290
  2545.0      0.000393     1004.79102   2773.35669
  2791.0      0.000358     1004.73657   3057.99609
  2924.0      0.0003420    1004.68188   3241.36279
  2861.0      0.0003495    1004.62714   3249.38696
  2576.0      0.000388     1004.57245   3082.17261
  2301.0      0.000435     1004.51715   2813.76050
  2139.0      0.000468     1004.46222   2526.44067
  1940.0      0.000515     1004.40674   2268.99854
  1786.0      0.000560     1004.35156   2059.34595
  1725.0      0.000580     1004.29590   1898.58032
  1627.0      0.000615     1004.24030   1781.03845
  1582.0      0.000632     1004.18469   1698.94153
  1594.0      0.000627     1004.12854   1644.72925
  1493.0      0.000670     1004.07269   1612.04114
  1463.0      0.000684     1004.01654   1595.99060
  1471.0      0.000680     1003.96002   1593.19836
  1492.0      0.000670     1003.90363   1601.57654
  1546.0      0.000647     1003.84705   1620.09082
  1577.0      0.000634     1003.79004   1648.50537
  1597.0      0.000626     1003.73322   1687.25562
  1632.0      0.000613     1003.67651   1737.38403
  1685.0      0.000593     1003.61914   1800.66821
  1811.0      0.000552     1003.56171   1879.81995
  1932.0      0.000518     1003.50439   1978.80371
  1960.0      0.000510     1003.44666   2103.66846
  2241.0      0.000446     1003.38916   2263.10864
  2439.0      0.000410     1003.33124   2470.47656
  2711.0      0.000369     1003.27319   2744.89600
  3102.0      0.0003224    1003.21509   3112.30737
  3487.0      0.0002868    1003.15680   3605.99609
  4093.0      0.0002443    1003.09827   4264.70361
  4925.0      0.0002030    1003.03986   5128.92529
  6171.0      0.0001620    1002.98102   6230.95508
  7777.0      0.0001286    1002.92218   7572.06201
  9711.0      0.0001030    1002.86334   9077.93945
  11942.0     0.0000837    1002.80389   10526.46777
  13686.0     0.0000731    1002.74469   11521.21289
  13847.0     0.0000722    1002.68518   11662.38574
  12043.0     0.0000830    1002.62561   10883.48633
  9794.0      0.0001021    1002.56567   9519.62500
  7762.0      0.0001288    1002.50604   7999.68848
  6146.0      0.0001627    1002.44580   6598.46289
  5037.0      0.0001985    1002.38544   5424.83545
  4154.0      0.0002407    1002.32520   4493.90234
  3604.0      0.0002775    1002.26483   3779.66626
  3120.0      0.0003205    1002.20398   3243.14038
  2666.0      0.000375     1002.14307   2844.08423
  2433.0      0.000411     1002.08234   2547.35327
  2243.0      0.000446     1002.02100   2325.14819
  2033.0      0.000492     1001.95978   2156.73169
  1901.0      0.000526     1001.89819   2027.63672
  1772.0      0.000564     1001.83655   1928.08289
  1722.0      0.000581     1001.77496   1851.49915
  1710.0      0.000585     1001.71320   1793.69824
  1704.0      0.000587     1001.65094   1751.45972
  1640.0      0.000610     1001.58850   1722.79932
  1594.0      0.000627     1001.52625   1707.34534
  1691.0      0.000591     1001.46362   1707.20923
  1652.0      0.000605     1001.40106   1726.39050
  1777.0      0.000563     1001.33832   1769.96460
  1807.0      0.000553     1001.27515   1842.34460
  1959.0      0.000510     1001.21204   1946.67786
  2195.0      0.000456     1001.14856   2082.20581
  2510.0      0.000398     1001.08514   2238.61987
  3022.0      0.0003309    1001.02148   2387.87573
  3592.0      0.0002784    1000.95770   2481.96094
  4010.0      0.0002494    1000.89380   2475.42163
  3719.0      0.0002689    1000.82971   2363.81641
  3031.0      0.0003299    1000.76520   2188.07935
  2545.0      0.000393     1000.70099   1997.54102
  2099.0      0.000476     1000.63629   1823.09033
  1826.0      0.000548     1000.57135   1676.50464
  1680.0      0.000595     1000.50653   1558.97827
  1563.0      0.000640     1000.44147   1467.32605
  1458.0      0.000686     1000.37610   1396.85840
  1372.0      0.000729     1000.31049   1342.85596
  1324.0      0.000755     1000.24487   1301.13733
  1297.0      0.000771     1000.17944   1268.36963
  1257.0      0.000796     1000.11334   1242.08582
  1208.0      0.000828     1000.04724   1220.51978
  1266.0      0.000790     999.98083    1202.46045
  1182.0      0.000846     999.91437    1187.06580
  1173.0      0.000853     999.84772    1173.75439
  1135.0      0.000881     999.78094    1162.12048
  1151.0      0.000869     999.71411    1151.86133
  1129.0      0.000886     999.64703    1142.74866
  1117.0      0.000895     999.57977    1134.59668
  1095.0      0.000913     999.51221    1127.25940
  1102.0      0.000907     999.44476    1120.62268
  1126.0      0.000888     999.37677    1114.59155
  1077.0      0.000929     999.30884    1109.08875
  1119.0      0.000894     999.24066    1104.04651
  1045.0      0.000957     999.17249    1099.40735
  1118.0      0.000894     999.10394    1095.12720
  1096.0      0.000912     999.03528    1091.16602
  1090.0      0.000917     998.96637    1087.49133
  1066.0      0.000938     998.89758    1084.08960
  1071.0      0.000934     998.82831    1080.89990
  1024.0      0.000977     998.75903    1077.91821
  1060.0      0.000943     998.68958    1075.12610
  1055.0      0.000948     998.61993    1072.50708
  1045.0      0.000957     998.54999    1070.04529
  1056.0      0.000947     998.47980    1067.72644
  1052.0      0.000951     998.40955    1065.54016
  1008.0      0.000992     998.33923    1063.47583
  1078.0      0.000928     998.26862    1061.52441
  1080.0      0.000926     998.19800    1059.67761
  1056.0      0.000947     998.12708    1057.92700
  1058.0      0.000945     998.05597    1056.26575
  1023.0      0.000978     997.98486    1054.68860
  1008.0      0.000992     997.91339    1053.19031
  1051.0      0.000951     997.84186    1051.76453
  1040.0      0.000962     997.76996    1050.40686
  1009.0      0.000991     997.69806    1049.11377
  1041.0      0.000961     997.62579    1047.88098
  1052.0      0.000951     997.55359    1046.46484
  1018.0      0.000982     997.48102    1045.34436
  988.0       0.001012     997.40826    1044.27441
  1027.0      0.000974     997.33533    1043.25232
  1048.0      0.000954     997.26233    1042.27649
  1016.0      0.000984     997.18921    1041.34424
  1030.0      0.000971     997.11572    1040.45325
  1032.0      0.000969     997.04218    1039.60168
  1049.0      0.000953     996.96857    1038.78796
  1031.0      0.000970     996.89471    1038.01038
  1003.0      0.000997     996.82062    1037.26733
  1048.0      0.000954     996.74622    1036.55786
  1019.0      0.000981     996.67188    1035.88049
  1046.0      0.000956     996.59686    1035.23328
  1059.0      0.000944     996.52222    1034.61658
  1051.0      0.000951     996.44733    1034.02942
  1012.0      0.000988     996.37213    1033.47009
  1038.0      0.000963     996.29688    1032.93787
  989.0       0.001011     996.22125    1032.43237
  1020.0      0.000980     996.14539    1031.95337
  1030.0      0.000971     996.06958    1031.50012
  993.0       0.001007     995.99347    1031.07239
  1042.0      0.000960     995.91730    1030.66943
  1019.0      0.000981     995.84082    1030.29089
  1009.0      0.000991     995.76422    1029.93713
  981.0       0.001019     995.68726    1029.60791
  971.0       0.001030     995.61017    1029.30298
  1016.0      0.000984     995.53314    1029.02258
  978.0       0.001022     995.45569    1028.76685
  1024.0      0.000977     995.37823    1028.68420
  1013.0      0.000987     995.30066    1028.35693
  1038.0      0.000963     995.22266    1028.17786
  951.0       0.001052     995.14447    1028.02429
  1010.0      0.000990     995.06647    1027.89807
  1027.0      0.000974     994.98767    1027.79871
  1023.0      0.000978     994.90900    1027.72754
  1011.0      0.000989     994.83026    1027.68604
  999.0       0.001001     994.75128    1027.67456
  1024.0      0.000977     994.67200    1027.69446
  990.0       0.001010     994.59259    1027.74805
  971.0       0.001030     994.51300    1027.83618
  983.0       0.001017     994.43335    1027.96069
  1022.0      0.000978     994.35339    1028.12427
  1004.0      0.000996     994.27332    1028.32898
  1032.0      0.000969     994.19293    1028.57751
  1004.0      0.000996     994.11237    1028.87268
  1010.0      0.000990     994.03186    1029.21838
  1008.0      0.000992     993.95105    1029.61853
  999.0       0.001001     993.86993    1030.07654
  1020.0      0.000980     993.78857    1030.62219
  1034.0      0.000967     993.70715    1031.21313
  1013.0      0.000987     993.62573    1031.87927
  1018.0      0.000982     993.54370    1032.62769
  1010.0      0.000990     993.46185    1033.46680
  1005.0      0.000995     993.37958    1034.40625
  1004.0      0.000996     993.29736    1035.45581
  1012.0      0.000988     993.21478    1036.62854
  1051.0      0.000951     993.13220    1037.93860
  1051.0      0.000951     993.04895    1039.40210
  995.0       0.001005     992.96606    1041.03906
  1074.0      0.000931     992.88281    1042.86975
  1024.0      0.000977     992.79938    1044.92139
  1020.0      0.000980     992.71570    1047.22595
  1015.0      0.000985     992.63184    1049.81824
  1008.0      0.000992     992.54773    1052.74255
  1032.0      0.000969     992.46375    1056.04883
  1000.0      0.001000     992.37946    1059.80029
  1003.0      0.000997     992.29480    1064.07434
  1008.0      0.000992     992.20996    1068.96167
  1041.0      0.000961     992.12512    1074.57605
  1038.0      0.000963     992.03986    1081.05469
  1054.0      0.000949     991.95459    1087.53345
  1027.0      0.000974     991.86908    1096.33374
  1087.0      0.000920     991.78333    1106.69897
  1091.0      0.000917     991.69739    1119.02368
  1106.0      0.000904     991.61127    1133.84937
  1127.0      0.000887     991.52515    1151.96057
  1137.0      0.000880     991.43860    1174.50342
  1154.0      0.000867     991.35205    1203.13232
  1138.0      0.000879     991.26514    1240.22742
  1210.0      0.000826     991.17828    1289.05420
  1222.0      0.000818     991.09100    1353.91394
  1333.0      0.000750     991.00360    1440.05640
  1406.0      0.000711     990.91602    1553.20215
  1513.0      0.000661     990.82825    1698.70569
  1611.0      0.000621     990.74060    1879.47400
  1844.0      0.000542     990.65222    2091.91455
  2211.0      0.000452     990.56396    2317.78491
  2738.0      0.000365     990.47540    2514.61133
  3224.0      0.0003102    990.38684    2620.71191
  3405.0      0.0002937    990.29785    2591.70630
  2968.0      0.0003369    990.20880    2440.54810
  2434.0      0.000411     990.11938    2224.70166
  2016.0      0.000496     990.03009    2000.45251
  1731.0      0.000578     989.94049    1799.54871
  1514.0      0.000661     989.85077    1633.13062
  1383.0      0.000723     989.76099    1501.28882
  1307.0      0.000765     989.67084    1399.68250
  1237.0      0.000808     989.58044    1322.69739
  1264.0      0.000791     989.48975    1264.73328
  1169.0      0.000855     989.39886    1220.94238
  1137.0      0.000880     989.30786    1187.42566
  1111.0      0.000900     989.21686    1161.28149
  1086.0      0.000921     989.12579    1140.46509
  1091.0      0.000917     989.03406    1123.55396
  1072.0      0.000933     988.94263    1109.58044
  1113.0      0.000898     988.85083    1097.86462
  1085.0      0.000922     988.75879    1087.92712
  1046.0      0.000956     988.66656    1079.42383
  1050.0      0.000952     988.57404    1072.09229
  987.0       0.001013     988.48138    1065.73047
  1058.0      0.000945     988.38879    1060.17542
  1015.0      0.000985     988.29578    1055.29590
  1013.0      0.000987     988.20270    1050.99097
  1008.0      0.000992     988.10931    1047.17590
  964.0       0.001037     988.01575    1043.78235
  1055.0      0.000948     987.92218    1040.75110
  998.0       0.001002     987.82825    1038.03308
  962.0       0.001040     987.73413    1035.58997
  974.0       0.001027     987.63995    1033.38782
  983.0       0.001017     987.54535    1031.39868
  1006.0      0.000994     987.45105    1029.59814
  1053.0      0.000950     987.35626    1027.96411
  952.0       0.001050     987.26099    1026.47986
  1032.0      0.000969     987.16608    1025.13098
  955.0       0.001047     987.07068    1023.90399
  992.0       0.001008     986.97498    1022.78760
  1027.0      0.000974     986.87952    1021.77246
  1026.0      0.000975     986.78345    1020.84906
  972.0       0.001029     986.68750    1020.01172
  1032.0      0.000969     986.59125    1019.25385
  953.0       0.001049     986.49463    1018.56940
  1026.0      0.000975     986.39807    1018.02362
  977.0       0.001024     986.30133    1017.47461
  966.0       0.001035     986.20441    1016.98779
  964.0       0.001037     986.10718    1016.56073
  956.0       0.001046     986.01013    1016.19153
  1022.0      0.000978     985.91217    1015.87762
  958.0       0.001044     985.81445    1015.61890
  1008.0      0.000992     985.71692    1015.41467
  994.0       0.001006     985.61859    1015.26367
  956.0       0.001046     985.52045    1015.16724
  1039.0      0.000962     985.42194    1015.12531
  963.0       0.001038     985.32324    1015.13947
  1031.0      0.000970     985.22449    1015.21124
  984.0       0.001016     985.12579    1015.34277
  984.0       0.001016     985.02649    1015.53638
  993.0       0.001007     984.92725    1015.79626
  1045.0      0.000957     984.82764    1016.12598
  1035.0      0.000966     984.72784    1016.53052
  1000.0      0.001000     984.62805    1017.01550
  1001.0      0.000999     984.52814    1017.58832
  989.0       0.001011     984.42792    1018.25647
  1000.0      0.001000     984.32745    1019.02972
  1000.0      0.001000     984.22681    1019.91919
  963.0       0.001038     984.12622    1020.93750
  994.0       0.001006     984.02539    1022.10034
  1018.0      0.000982     983.92407    1023.42615
  984.0       0.001016     983.82281    1024.93665
  991.0       0.001009     983.72131    1026.65710
  1016.0      0.000984     983.61957    1028.61951
  1013.0      0.000987     983.51788    1030.85754
  994.0       0.001006     983.41565    1033.41870
  1023.0      0.000978     983.31378    1036.35681
  994.0       0.001006     983.21167    1039.73828
  958.0       0.001044     983.10883    1043.64270
  1028.0      0.000973     983.00629    1048.17517
  1078.0      0.000928     982.90314    1053.46619
  1074.0      0.000931     982.80011    1059.68311
  1030.0      0.000971     982.69696    1067.04553
  1034.0      0.000967     982.59393    1075.85181
  1051.0      0.000951     982.49017    1086.52539
  1044.0      0.000958     982.38635    1099.68054
  1114.0      0.000898     982.28235    1116.19714
  1142.0      0.000876     982.17834    1137.34961
  1158.0      0.000864     982.07397    1164.90991
  1214.0      0.000824     981.96979    1201.27222
  1220.0      0.000820     981.86487    1249.45911
  1249.0      0.000801     981.76025    1312.94238
  1338.0      0.000747     981.65546    1395.31372
  1438.0      0.000695     981.55023    1499.41980
  1533.0      0.000652     981.44476    1625.75415
  1621.0      0.000617     981.33929    1769.14258
  1793.0      0.000558     981.23370    1911.49622
  1818.0      0.000550     981.12811    2020.07751
  1760.0      0.000568     981.02228    2056.59790
  1650.0      0.000606     980.91589    2005.38184
  1510.0      0.000662     980.80963    1887.92432
  1400.0      0.000714     980.70306    1743.29053
  1349.0      0.000741     980.59650    1602.02747
  1227.0      0.000815     980.48962    1479.11487
  1262.0      0.000792     980.38287    1378.64795
  1147.0      0.000872     980.27551    1299.52747
  1131.0      0.000884     980.16833    1238.69836
  1101.0      0.000908     980.06073    1192.54443
  1111.0      0.000900     979.95306    1157.65894
  1043.0      0.000959     979.84552    1131.12061
  1073.0      0.000932     979.73755    1110.64282
  1025.0      0.000976     979.62903    1094.54785
  1014.0      0.000986     979.52081    1081.68579
  1030.0      0.000971     979.41241    1071.13477
  1043.0      0.000959     979.30389    1062.36682
  996.0       0.001004     979.19476    1054.98169
  994.0       0.001006     979.08594    1048.69836
  992.0       0.001008     978.97675    1043.30652
  993.0       0.001007     978.86749    1038.64722
  1044.0      0.000958     978.75806    1034.59485
  1018.0      0.000982     978.64868    1031.04871
  994.0       0.001006     978.53845    1027.92993
  969.0       0.001032     978.42865    1025.17603
  1002.0      0.000998     978.31854    1022.73407
  1007.0      0.000993     978.20856    1020.56006
  986.0       0.001014     978.09808    1018.61670
  980.0       0.001020     977.98724    1016.87494
  1031.0      0.000970     977.87677    1015.31049
  992.0       0.001008     977.76563    1013.90118
  973.0       0.001028     977.65454    1012.62958
  996.0       0.001004     977.54340    1011.47925
  961.0       0.001041     977.43213    1010.44202
  978.0       0.001022     977.32062    1009.49811
  956.0       0.001046     977.20886    1008.64215
  959.0       0.001043     977.09698    1007.86584
  1008.0      0.000992     976.98480    1007.16101
  989.0       0.001011     976.87286    1006.58783
  967.0       0.001034     976.76050    1006.00964
  1015.0      0.000985     976.64801    1005.48779
  1011.0      0.000989     976.53528    1005.01703
  951.0       0.001052     976.42249    1004.59448
  975.0       0.001026     976.30945    1004.21625
  973.0       0.001028     976.19641    1004.04932
  997.0       0.001003     976.08350    1003.75397
  989.0       0.001011     975.96967    1003.49591
  980.0       0.001020     975.85638    1003.27380
  954.0       0.001048     975.74255    1003.08594
  992.0       0.001008     975.62878    1002.93134
  975.0       0.001026     975.51453    1002.80872
  1009.0      0.000991     975.40045    1002.71729
  953.0       0.001049     975.28625    1002.65637
  951.0       0.001052     975.17181    1002.62561
  1013.0      0.000987     975.05707    1002.62451
  927.0       0.001079     974.94250    1002.65338
  948.0       0.001055     974.82727    1002.71088
  967.0       0.001034     974.71228    1002.79901
  935.0       0.001070     974.59711    1002.91681
  968.0       0.001033     974.48163    1003.06500
  950.0       0.001053     974.36615    1003.24432
  989.0       0.001011     974.25037    1003.45551
  924.0       0.001082     974.13477    1003.69971
  990.0       0.001010     974.01886    1003.97760
  1037.0      0.000964     973.90265    1004.29059
  965.0       0.001036     973.78662    1004.64032
  969.0       0.001032     973.67010    1005.02789
  963.0       0.001038     973.55365    1005.45618
  960.0       0.001042     973.43713    1005.92700
  994.0       0.001006     973.32001    1006.44208
  984.0       0.001016     973.20319    1007.00488
  917.0       0.001091     973.08612    1007.61853
  985.0       0.001015     972.96869    1008.28613
  991.0       0.001009     972.85126    1009.01160
  962.0       0.001040     972.73395    1009.80035
  950.0       0.001053     972.61591    1010.65491
  1011.0      0.000989     972.49854    1011.58301
  970.0       0.001031     972.38025    1012.59003
  973.0       0.001028     972.26227    1013.68329
  972.0       0.001029     972.14410    1014.87054
  991.0       0.001009     972.02594    1016.16040
  964.0       0.001037     971.90729    1017.56335
  981.0       0.001019     971.78864    1019.09216
  1002.0      0.000998     971.66962    1020.75928
  1014.0      0.000986     971.55078    1022.58093
  976.0       0.001025     971.43195    1024.57422
  1002.0      0.000998     971.31268    1026.76038
  963.0       0.001038     971.19330    1029.09741
  982.0       0.001018     971.07397    1031.74854
  1015.0      0.000985     970.95447    1034.67969
  1014.0      0.000986     970.83472    1037.92920
  1001.0      0.000999     970.71484    1041.54614
  974.0       0.001027     970.59473    1045.59009
  984.0       0.001016     970.47467    1050.12866
  1025.0      0.000976     970.35443    1055.24756
  1035.0      0.000966     970.23407    1061.04883
  1043.0      0.000959     970.11340    1067.66504
  1045.0      0.000957     969.99286    1075.26855
  1036.0      0.000965     969.87201    1084.07483
  1032.0      0.000969     969.75110    1094.38074
  1087.0      0.000920     969.63000    1106.58911
  1105.0      0.000905     969.50922    1121.28552
  1163.0      0.000860     969.38776    1139.30786
  1100.0      0.000909     969.26648    1161.83313
  1192.0      0.000839     969.14478    1190.49243
  1211.0      0.000826     969.02301    1227.42896
  1255.0      0.000797     968.90143    1275.34363
  1342.0      0.000745     968.77972    1337.37451
  1432.0      0.000698     968.65741    1416.72839
  1548.0      0.000646     968.53546    1516.07361
  1723.0      0.000580     968.41296    1636.03308
  1872.0      0.000534     968.29077    1772.37720
  2117.0      0.000472     968.16809    1911.12732
  2345.0      0.000426     968.04565    2025.01306
  2525.0      0.000396     967.92273    2081.52417
  2348.0      0.000426     967.79987    2065.74438
  2132.0      0.000469     967.67682    1994.93152
  1989.0      0.000503     967.55365    1903.83704
  1815.0      0.000551     967.43042    1821.72461
  1754.0      0.000570     967.30719    1763.76428
  1627.0      0.000615     967.18384    1733.05188
  1687.0      0.000593     967.06018    1723.73730
  1642.0      0.000609     966.93658    1722.09814
  1598.0      0.000626     966.81256    1710.43909
  1507.0      0.000664     966.68878    1677.16553
  1480.0      0.000676     966.56458    1624.90283
  1408.0      0.000710     966.44049    1566.33447
  1433.0      0.000698     966.31616    1513.32788
  1364.0      0.000733     966.19183    1472.78186
  1364.0      0.000733     966.06720    1447.51306
  1379.0      0.000725     965.94263    1438.53723
  1435.0      0.000697     965.81799    1446.62537
  1502.0      0.000666     965.69324    1473.25281
  1548.0      0.000646     965.56818    1521.09277
  1661.0      0.000602     965.44318    1594.30664
  1712.0      0.000584     965.31818    1698.48438
  1856.0      0.000539     965.19269    1840.35852
  2126.0      0.000470     965.06750    2026.81702
  2366.0      0.000423     964.94196    2262.65723
  2600.0      0.000385     964.81604    2546.43091
  2918.0      0.0003427    964.69067    2861.75269
  3293.0      0.0003037    964.56458    3165.34155
  3427.0      0.0002918    964.43890    3382.37646
  3373.0      0.0002965    964.31281    3435.08691
  3021.0      0.0003310    964.18671    3301.37305
  2600.0      0.000385     964.06061    3035.25171
  2465.0      0.000406     963.93439    2719.46387
  2177.0      0.000459     963.80786    2415.57886
  2057.0      0.000486     963.68134    2153.40576
  1805.0      0.000554     963.55475    1941.17700
  1764.0      0.000567     963.42804    1776.85986
  1694.0      0.000590     963.30127    1654.37329
  1580.0      0.000633     963.17432    1566.92041
  1484.0      0.000674     963.04736    1508.50635
  1510.0      0.000662     962.92010    1474.52856
  1526.0      0.000655     962.79297    1462.07019
  1532.0      0.000653     962.66571    1469.75830
  1539.0      0.000650     962.53821    1497.39978
  1645.0      0.000608     962.41077    1545.22278
  1738.0      0.000575     962.28308    1612.67004
  1902.0      0.000526     962.15558    1696.12073
  2072.0      0.000483     962.02802    1785.33069
  2135.0      0.000468     961.89978    1859.90332
  2216.0      0.000451     961.77185    1893.67554
  2189.0      0.000457     961.64362    1869.89697
  1969.0      0.000508     961.51575    1796.21851
  1767.0      0.000566     961.38751    1697.31165
  1642.0      0.000609     961.25928    1596.62256
  1552.0      0.000644     961.13086    1507.77966
  1512.0      0.000661     961.00208    1435.98889
  1431.0      0.000699     960.87360    1382.00623
  1342.0      0.000745     960.74500    1344.77856
  1339.0      0.000747     960.61615    1322.93774
  1349.0      0.000741     960.48730    1315.51270
  1325.0      0.000755     960.35852    1322.25488
  1334.0      0.000750     960.22943    1343.78442
  1353.0      0.000739     960.10040    1381.53723
  1396.0      0.000716     959.97125    1437.47961
  1562.0      0.000640     959.84192    1513.41638
  1581.0      0.000633     959.71265    1609.78870
  1742.0      0.000574     959.58319    1723.11011
  1826.0      0.000548     959.45361    1841.82434
  1853.0      0.000540     959.32416    1942.15332
  1858.0      0.000538     959.19440    1992.06653
  1758.0      0.000569     959.06482    1970.41565
  1665.0      0.000601     958.93488    1885.10864
  1576.0      0.000635     958.80511    1765.70911
  1461.0      0.000684     958.67523    1641.23047
  1399.0      0.000715     958.54498    1528.83435
  1315.0      0.000760     958.41492    1435.05554
  1289.0      0.000776     958.28467    1360.58508
  1186.0      0.000843     958.15448    1303.50073
  1226.0      0.000816     958.02429    1261.05713
  1153.0      0.000867     957.89374    1230.50122
  1168.0      0.000856     957.76324    1209.39673
  1140.0      0.000877     957.63275    1195.83362
  1162.0      0.000861     957.50220    1187.62073
  1122.0      0.000891     957.37140    1185.70447
  1160.0      0.000862     957.24066    1189.02588
  1116.0      0.000896     957.10992    1197.91858
  1169.0      0.000855     956.97894    1213.27295
  1137.0      0.000880     956.84808    1236.59802
  1252.0      0.000799     956.71710    1270.06042
  1246.0      0.000803     956.58582    1316.43225
  1319.0      0.000758     956.45477    1378.97961
  1383.0      0.000723     956.32355    1461.04065
  1426.0      0.000701     956.19238    1565.30176
  1579.0      0.000633     956.06091    1692.05688
  1717.0      0.000582     955.92944    1835.94055
  1941.0      0.000515     955.79816    1982.05359
  2071.0      0.000483     955.66663    2104.87036
  2213.0      0.000452     955.53516    2175.51880
  2286.0      0.000437     955.40344    2174.05151
  2139.0      0.000468     955.27179    2099.04688
  1919.0      0.000521     955.13983    1969.92407
  1679.0      0.000596     955.00793    1817.61316
  1468.0      0.000681     954.87640    1668.51904
  1379.0      0.000725     954.74420    1537.19360
  1306.0      0.000766     954.61224    1428.46606
  1208.0      0.000828     954.48004    1341.70117
  1165.0      0.000858     954.34814    1274.02295
  1143.0      0.000875     954.21613    1221.85913
  1107.0      0.000903     954.08386    1181.78943
  1088.0      0.000919     953.95129    1150.89270
  1059.0      0.000944     953.81927    1126.80383
  1016.0      0.000984     953.68689    1107.63037
  1075.0      0.000930     953.55463    1092.26514
  1078.0      0.000928     953.42194    1079.66345
  1005.0      0.000995     953.28955    1069.19031
  975.0       0.001026     953.15698    1060.38770
  981.0       0.001019     953.02435    1052.93323
  983.0       0.001017     952.89197    1046.58472
  1032.0      0.000969     952.75916    1041.16296
  978.0       0.001022     952.62622    1036.53503
  1035.0      0.000966     952.49347    1032.59888
  955.0       0.001047     952.36078    1029.27625
  1000.0      0.001000     952.22791    1026.50916
  1010.0      0.000990     952.09503    1024.25610
  959.0       0.001043     951.96204    1022.62714
  994.0       0.001006     951.82910    1021.35541
  1005.0      0.000995     951.69598    1020.58600
  1004.0      0.000996     951.56305    1020.35785
  957.0       0.001045     951.42999    1020.74451
  1007.0      0.000993     951.29675    1021.86572
  974.0       0.001027     951.16345    1023.90417
  1002.0      0.000998     951.03027    1027.12048
  1045.0      0.000957     950.89734    1031.86951
  1045.0      0.000957     950.76404    1038.60498
  1017.0      0.000983     950.63055    1047.85486
  1021.0      0.000979     950.49719    1060.18103
  1081.0      0.000925     950.36401    1076.06616
  1070.0      0.000935     950.23053    1095.71777
  1100.0      0.000909     950.09686    1118.61853
  1130.0      0.000885     949.96362    1142.71582
  1200.0      0.000833     949.83014    1163.62415
  1217.0      0.000822     949.69659    1175.18115
  1193.0      0.000838     949.56299    1172.85071
  1183.0      0.000845     949.42938    1157.46155
  1150.0      0.000870     949.29578    1134.47717
  1140.0      0.000877     949.16211    1109.77588
  1087.0      0.000920     949.02832    1087.05396
  1058.0      0.000945     948.89502    1067.82385
  1005.0      0.000995     948.76117    1052.33691
  998.0       0.001002     948.62756    1040.28308
  1033.0      0.000968     948.49377    1031.13586
  987.0       0.001013     948.35992    1024.33398
  1022.0      0.000978     948.22601    1019.35980
  1007.0      0.000993     948.09241    1015.78473
  996.0       0.001004     947.95837    1013.27716
  960.0       0.001042     947.82458    1011.59491
  972.0       0.001029     947.69073    1010.56860
  973.0       0.001028     947.55688    1010.08466
  1012.0      0.000988     947.42322    1010.07190
  957.0       0.001045     947.28925    1010.48730
  991.0       0.001009     947.15503    1011.30902
  1034.0      0.000967     947.02130    1012.53113
  1019.0      0.000981     946.88739    1014.16003
  1068.0      0.000936     946.75323    1016.21545
  1036.0      0.000965     946.61957    1018.72760
  1021.0      0.000979     946.48535    1021.73810
  1017.0      0.000983     946.35144    1025.30261
  1028.0      0.000973     946.21735    1029.49414
  1037.0      0.000964     946.08331    1034.40710
  1080.0      0.000926     945.94922    1040.15503
  1045.0      0.000957     945.81519    1046.88623
  1100.0      0.000909     945.68127    1054.78345
  1115.0      0.000897     945.54724    1064.09204
  1104.0      0.000906     945.41296    1075.13892
  1168.0      0.000856     945.27911    1088.36035
  1242.0      0.000805     945.14520    1104.36926
  1228.0      0.000814     945.01111    1124.02942
  1245.0      0.000803     944.87708    1148.59424
  1272.0      0.000786     944.74292    1179.83813
  1389.0      0.000720     944.60895    1220.17212
  1447.0      0.000691     944.47461    1272.77307
  1582.0      0.000632     944.34070    1341.54712
  1712.0      0.000584     944.20648    1431.03674
  1896.0      0.000527     944.07263    1545.96826
  2120.0      0.000472     943.93848    1690.20593
  2373.0      0.000421     943.80432    1864.90601
  2615.0      0.000382     943.67059    2064.39600
  2890.0      0.0003460    943.53662    2269.73462
  3206.0      0.0003119    943.40228    2442.23462
  3099.0      0.0003227    943.26843    2530.69409
  2934.0      0.0003408    943.13409    2501.40967
  2670.0      0.000375     943.00012    2366.64185
  2387.0      0.000419     942.86639    2173.51514
  2155.0      0.000464     942.73230    1969.28223
  1902.0      0.000526     942.59833    1782.71326
  1709.0      0.000585     942.46442    1625.31689
  1642.0      0.000609     942.33044    1498.82996
  1515.0      0.000660     942.19641    1400.50049
  1468.0      0.000681     942.06256    1326.10474
  1357.0      0.000737     941.92859    1271.34253
  1360.0      0.000735     941.79462    1232.39307
  1337.0      0.000748     941.66101    1206.26758
  1276.0      0.000784     941.52692    1190.83557
  1327.0      0.000754     941.39337    1184.76587
  1283.0      0.000779     941.25916    1187.27515
  1367.0      0.000732     941.12549    1197.75891
  1338.0      0.000747     940.99182    1215.20032
  1421.0      0.000704     940.85809    1237.22864
  1467.0      0.000682     940.72424    1258.88428
  1424.0      0.000702     940.59058    1272.34448
  1413.0      0.000708     940.45691    1269.96741
  1337.0      0.000748     940.32324    1249.75940
  1208.0      0.000828     940.18970    1216.97559
  1160.0      0.000862     940.05615    1179.58948
  1159.0      0.000863     939.92242    1143.63684
  1090.0      0.000917     939.78894    1112.06494
  1063.0      0.000941     939.65527    1085.71057
  1080.0      0.000926     939.52173    1064.32935
  1018.0      0.000982     939.38824    1047.25830
  1044.0      0.000958     939.25488    1033.73193
  1006.0      0.000994     939.12134    1023.00183
  1016.0      0.000984     938.98798    1014.42059
  953.0       0.001049     938.85468    1007.45709
  989.0       0.001011     938.72137    1001.70428
  1009.0      0.000991     938.58813    996.86847
  981.0       0.001019     938.45483    992.73505
  1024.0      0.000977     938.32159    989.15326
  988.0       0.001012     938.18854    986.01227
  993.0       0.001007     938.05524    983.23059
  963.0       0.001038     937.92212    980.74939
  1005.0      0.000995     937.78894    978.52118
  981.0       0.001019     937.65625    976.51074
  945.0       0.001058     937.52301    974.68561
  979.0       0.001021     937.39008    973.02130
  971.0       0.001030     937.25714    971.49799
  927.0       0.001079     937.12421    970.09851
  933.0       0.001072     936.99170    968.80902
  972.0       0.001029     936.85883    967.61609
  913.0       0.001095     936.72601    966.50909
  946.0       0.001057     936.59332    965.68121
  942.0       0.001062     936.46069    964.72211
  949.0       0.001054     936.32819    963.82648
  935.0       0.001070     936.19556    962.98755
  946.0       0.001057     936.06311    962.20026
  977.0       0.001024     935.93066    961.46014
  977.0       0.001024     935.79810    960.76312
  957.0       0.001045     935.66602    960.10657
  904.0       0.001106     935.53369    959.48621
  918.0       0.001089     935.40143    958.89948
  928.0       0.001078     935.26917    958.34393
  965.0       0.001036     935.13696    957.68127
  949.0       0.001054     935.00482    957.18274
  923.0       0.001083     934.87299    956.70947
  936.0       0.001068     934.74091    956.25940
  940.0       0.001064     934.60907    955.83167
  950.0       0.001053     934.47705    955.42419
  961.0       0.001041     934.34528    955.03699
  930.0       0.001075     934.21375    954.66840
  933.0       0.001072     934.08191    954.31665
  942.0       0.001062     933.95026    953.98187
  960.0       0.001042     933.81873    953.66284
  928.0       0.001078     933.68732    953.35883
  907.0       0.001103     933.55585    953.06940
  928.0       0.001078     933.42450    952.79364
  988.0       0.001012     933.29303    952.53094
  943.0       0.001060     933.16174    952.28412
  995.0       0.001005     933.03094    952.04712
  906.0       0.001104     932.89966    951.82147
  956.0       0.001046     932.76862    951.60742
  970.0       0.001031     932.63770    951.40485
  936.0       0.001068     932.50671    951.21326
  946.0       0.001057     932.37592    951.03217
  924.0       0.001082     932.24524    950.86188
  927.0       0.001079     932.11444    950.70178
  953.0       0.001049     931.98395    950.55188
  913.0       0.001095     931.85321    950.41205
  928.0       0.001078     931.72284    950.28235
  895.0       0.001117     931.59253    950.16260
  972.0       0.001029     931.46210    950.05255
  943.0       0.001060     931.33185    949.95288
  928.0       0.001078     931.20178    949.86310
  921.0       0.001086     931.07172    949.78351
  960.0       0.001042     930.94165    949.71375
  927.0       0.001079     930.81183    949.65485
  908.0       0.001101     930.68188    949.60626
  954.0       0.001048     930.55188    949.56799
  969.0       0.001032     930.42249    949.54175
  957.0       0.001045     930.29285    949.52631
  918.0       0.001089     930.16333    949.52277
  957.0       0.001045     930.03375    949.53113
  940.0       0.001064     929.90436    949.55261
  932.0       0.001073     929.77502    949.58722
  936.0       0.001068     929.64636    949.63623
  941.0       0.001063     929.51709    949.69940
  931.0       0.001074     929.38812    949.77856
  935.0       0.001070     929.25916    949.87451
  904.0       0.001106     929.13007    949.98779
  935.0       0.001070     929.00128    950.12061
  926.0       0.001080     928.87305    950.27441
  934.0       0.001071     928.74451    950.45172
  957.0       0.001045     928.61591    950.65320
  932.0       0.001073     928.48761    950.88348
  916.0       0.001092     928.35931    951.14429
  982.0       0.001018     928.23120    951.44055
  942.0       0.001062     928.10303    951.77789
  972.0       0.001029     927.97504    952.16235
  927.0       0.001079     927.84692    952.60345
  947.0       0.001056     927.71912    953.11304
  949.0       0.001054     927.59149    953.70837
  971.0       0.001030     927.46368    954.41455
  937.0       0.001067     927.33661    955.26221
  970.0       0.001031     927.20923    956.29639
  940.0       0.001064     927.08179    957.56738
  942.0       0.001062     926.95453    959.14130
  959.0       0.001043     926.82727    961.09113
  956.0       0.001046     926.70026    963.47693
  957.0       0.001045     926.57336    966.35120
  965.0       0.001036     926.44684    969.68842
  986.0       0.001014     926.32013    973.33942
  954.0       0.001048     926.19342    976.92145
  1023.0      0.000978     926.06702    979.76318
  983.0       0.001017     925.94043    981.18481
  1032.0      0.000969     925.81439    980.94800
  939.0       0.001065     925.68835    979.48712
  986.0       0.001014     925.56207    977.54114
  960.0       0.001042     925.43634    975.72852
  939.0       0.001065     925.31030    974.37732
  998.0       0.001002     925.18475    973.62213
  966.0       0.001035     925.05920    973.48547
  953.0       0.001049     924.93365    973.95538
  962.0       0.001040     924.80835    975.01294
  963.0       0.001038     924.68298    976.66315
  939.0       0.001065     924.55804    978.93390
  1009.0      0.000991     924.43292    981.90601
  988.0       0.001012     924.30804    985.72125
  954.0       0.001048     924.18347    990.56525
  951.0       0.001052     924.05853    996.71570
  956.0       0.001046     923.93408    1004.47241
  958.0       0.001044     923.80975    1014.19458
  1038.0      0.000963     923.68536    1026.24011
  1025.0      0.000976     923.56104    1040.79004
  1005.0      0.000995     923.43726    1057.79395
  1019.0      0.000981     923.31329    1076.39478
  1044.0      0.000958     923.18951    1094.62830
  1096.0      0.000912     923.06580    1109.27905
  1067.0      0.000937     922.94232    1117.07275
  1102.0      0.000907     922.81873    1117.58154
  1094.0      0.000914     922.69543    1113.37256
  1050.0      0.000952     922.57233    1108.55310
  1074.0      0.000931     922.44916    1106.61292
  1067.0      0.000937     922.32642    1109.89783
  1127.0      0.000887     922.20355    1119.99768
  1090.0      0.000917     922.08087    1138.12866
  1127.0      0.000887     921.95868    1165.41931
  1205.0      0.000830     921.83594    1202.85583
  1236.0      0.000809     921.71375    1250.66699
  1298.0      0.000770     921.59167    1307.90613
  1332.0      0.000751     921.46967    1370.19824
  1367.0      0.000732     921.34790    1428.33875
  1301.0      0.000769     921.22626    1468.07568
  1276.0      0.000784     921.10449    1476.01526
  1224.0      0.000817     920.98309    1449.64417
  1226.0      0.000816     920.86176    1399.41638
  1165.0      0.000858     920.74066    1340.22400
  1095.0      0.000913     920.61945    1283.21558
  1151.0      0.000869     920.49872    1234.29651
  1120.0      0.000893     920.37769    1195.05701
  1070.0      0.000935     920.25732    1165.52856
  1080.0      0.000926     920.13690    1144.71655
  1108.0      0.000903     920.01648    1131.50195
  1082.0      0.000924     919.89648    1124.93872
  1146.0      0.000873     919.77631    1124.30994
  1149.0      0.000870     919.65637    1129.33618
  1142.0      0.000876     919.53662    1140.22168
  1145.0      0.000873     919.41711    1157.75928
  1225.0      0.000816     919.29749    1183.22473
  1222.0      0.000818     919.17822    1218.59644
  1298.0      0.000770     919.05908    1266.11536
  1311.0      0.000763     918.94012    1328.43835
  1377.0      0.000726     918.82135    1408.16541
  1481.0      0.000675     918.70264    1506.51575
  1644.0      0.000608     918.58398    1622.62939
  1723.0      0.000580     918.46564    1749.16858
  1821.0      0.000549     918.34741    1869.44604
  1898.0      0.000527     918.22906    1955.89771
  1854.0      0.000539     918.11139    1979.99402
  1804.0      0.000554     917.99347    1932.60706
  1607.0      0.000622     917.87579    1831.63403
  1529.0      0.000654     917.75842    1707.07764
  1420.0      0.000704     917.64117    1583.10095
  1303.0      0.000767     917.52393    1473.11853
  1248.0      0.000801     917.40680    1381.25281
  1241.0      0.000806     917.29022    1307.73706
  1173.0      0.000853     917.17328    1250.38330
  1156.0      0.000865     917.05676    1206.45508
  1148.0      0.000871     916.94019    1173.39417
  1142.0      0.000876     916.82404    1148.67212
  1065.0      0.000939     916.70831    1130.37048
  1095.0      0.000913     916.59222    1116.89111
  1097.0      0.000912     916.47638    1107.07275
  1094.0      0.000914     916.36090    1100.12891
  1096.0      0.000912     916.24518    1095.47021
  1048.0      0.000954     916.13013    1092.73108
  1027.0      0.000974     916.01538    1091.64612
  1068.0      0.000936     915.90015    1092.05347
  1093.0      0.000915     915.78564    1093.85291
  1031.0      0.000970     915.67096    1097.00195
  1044.0      0.000958     915.55652    1101.48328
  1079.0      0.000927     915.44257    1107.33142
  1059.0      0.000944     915.32849    1114.62769
  1059.0      0.000944     915.21466    1123.45361
  1078.0      0.000928     915.10077    1133.98413
  1098.0      0.000911     914.98743    1146.38098
  1144.0      0.000874     914.87378    1160.90857
  1153.0      0.000867     914.76068    1177.91797
  1173.0      0.000853     914.64789    1197.75952
  1135.0      0.000881     914.53485    1221.02173
  1168.0      0.000856     914.42218    1248.30945
  1199.0      0.000834     914.30963    1280.55969
  1255.0      0.000797     914.19733    1319.06885
  1351.0      0.000740     914.08514    1365.42090
  1367.0      0.000732     913.97321    1422.18250
  1439.0      0.000695     913.86145    1492.57092
  1514.0      0.000661     913.74982    1581.40027
  1630.0      0.000613     913.63843    1695.27710
  1751.0      0.000571     913.52722    1842.13586
  1899.0      0.000527     913.41608    2032.67358
  2153.0      0.000464     913.30524    2277.95923
  2421.0      0.000413     913.19470    2590.30884
  2698.0      0.000371     913.08411    2980.76831
  3259.0      0.0003068    912.97375    3452.16138
  3813.0      0.0002623    912.86371    3994.74731
  4620.0      0.0002165    912.75360    4564.45020
  5407.0      0.0001849    912.64392    5072.07568
  6043.0      0.0001655    912.53436    5387.67334
  6159.0      0.0001624    912.42480    5401.59766
  5456.0      0.0001833    912.31555    5108.97949
  4655.0      0.0002148    912.20667    4613.81055
  3847.0      0.0002599    912.09796    4047.38623
  3175.0      0.0003150    911.98932    3502.93018
  2771.0      0.000361     911.88068    3027.79004
  2400.0      0.000417     911.77240    2633.50464
  2122.0      0.000471     911.66449    2318.08423
  1910.0      0.000524     911.55676    2070.80054
  1732.0      0.000577     911.44885    1879.36694
  1649.0      0.000606     911.34143    1732.68213
  1572.0      0.000636     911.23395    1619.94531
  1496.0      0.000668     911.12689    1533.10181
  1407.0      0.000711     911.02026    1465.44629
  1397.0      0.000716     910.91333    1412.10095
  1321.0      0.000757     910.80670    1369.80383
  1315.0      0.000760     910.70032    1336.00354
  1285.0      0.000778     910.59430    1309.13721
  1298.0      0.000770     910.48846    1287.98242
  1256.0      0.000796     910.38275    1271.71301
  1218.0      0.000821     910.27728    1259.83374
  1251.0      0.000799     910.17200    1251.95642
  1247.0      0.000802     910.06671    1247.92517
  1252.0      0.000799     909.96173    1247.70337
  1322.0      0.000756     909.85681    1251.34888
  1336.0      0.000749     909.75250    1259.35376
  1346.0      0.000743     909.64832    1272.21509
  1372.0      0.000729     909.54413    1290.72949
  1416.0      0.000706     909.44031    1316.10364
  1451.0      0.000689     909.33649    1350.01270
  1534.0      0.000652     909.23303    1394.43884
  1575.0      0.000635     909.12958    1452.10315
  1707.0      0.000586     909.02661    1525.75854
  1743.0      0.000574     908.92389    1618.48804
  1962.0      0.000510     908.82092    1733.35352
  2143.0      0.000467     908.71863    1872.22693
  2301.0      0.000435     908.61609    2037.07520
  2515.0      0.000398     908.51440    2226.46143
  2688.0      0.000372     908.41248    2433.34766
  2610.0      0.000383     908.31067    2641.87134
  2831.0      0.000353     908.20941    2833.00391
  3011.0      0.0003321    908.10828    3002.45679
  3211.0      0.0003114    908.00720    3164.18555
  3343.0      0.0002991    907.90662    3335.80420
  3628.0      0.0002756    907.80566    3512.80176
  3723.0      0.0002686    907.70557    3654.20288
  3640.0      0.0002747    907.60522    3695.91675
  3304.0      0.0003027    907.50543    3590.74829
  2879.0      0.0003473    907.40594    3348.81812
  2532.0      0.000395     907.30615    3027.81494
  2212.0      0.000452     907.20715    2692.46582
  1990.0      0.000503     907.10779    2382.97339
  1762.0      0.000568     907.00903    2117.96802
  1684.0      0.000594     906.91064    1899.77930
  1568.0      0.000638     906.81213    1724.80811
  1448.0      0.000691     906.71405    1587.03748
  1401.0      0.000714     906.61603    1479.11365
  1371.0      0.000729     906.51807    1394.95947
  1259.0      0.000794     906.42078    1328.86633
  1277.0      0.000783     906.32343    1276.30554
  1211.0      0.000826     906.22638    1234.02014
  1228.0      0.000814     906.12927    1199.32898
  1184.0      0.000845     906.03278    1170.50281
  1156.0      0.000865     905.93646    1146.16882
  1127.0      0.000887     905.84015    1125.35156
  1159.0      0.000863     905.74420    1107.42712
  1096.0      0.000912     905.64874    1091.82019
  1125.0      0.000889     905.55310    1078.18372
  1072.0      0.000933     905.45801    1066.18066
  1050.0      0.000952     905.36267    1055.54565
  1078.0      0.000928     905.26782    1046.11194
  1068.0      0.000936     905.17340    1037.68335
  1045.0      0.000957     905.07886    1030.14966
  1024.0      0.000977     904.98492    1023.31488
  1013.0      0.000987     904.89105    1017.21271
  1020.0      0.000980     904.79749    1011.71375
  972.0       0.001029     904.70386    1006.73224
  987.0       0.001013     904.61072    1002.22729
  984.0       0.001016     904.51782    998.14203
  960.0       0.001042     904.42480    994.42944
  1010.0      0.000990     904.33246    991.06647
  974.0       0.001027     904.24005    988.01202
  983.0       0.001017     904.14813    985.25061
  982.0       0.001018     904.05621    982.75568
  959.0       0.001043     903.96466    980.50592
  966.0       0.001035     903.87323    978.49329
  989.0       0.001011     903.78217    976.69995
  981.0       0.001019     903.69147    975.12195
  993.0       0.001007     903.60071    973.74890
  1014.0      0.000986     903.51025    972.57526
  968.0       0.001033     903.42023    971.60291
  969.0       0.001032     903.33026    970.82892
  972.0       0.001029     903.24060    970.25885
  967.0       0.001034     903.15112    969.81201
  998.0       0.001002     903.06195    969.66846
  949.0       0.001054     902.97308    969.75543
  963.0       0.001038     902.88428    970.09009
  969.0       0.001032     902.79584    970.69238
  921.0       0.001086     902.70758    971.59015
  969.0       0.001032     902.61969    972.82043
  951.0       0.001052     902.53180    974.42126
  1007.0      0.000993     902.44434    976.45264
  979.0       0.001021     902.35706    978.97583
  1002.0      0.000998     902.27032    982.08112
  992.0       0.001008     902.18347    985.88800
  962.0       0.001040     902.09668    990.53534
  1000.0      0.001000     902.01038    996.24475
  1017.0      0.000983     901.92462    1003.28271
  975.0       0.001026     901.83875    1012.05798
  1030.0      0.000971     901.75305    1023.15210
  1012.0      0.000988     901.66791    1037.30469
  1038.0      0.000963     901.58270    1055.60181
  1049.0      0.000953     901.49805    1079.31519
  1091.0      0.000917     901.41333    1110.08569
  1058.0      0.000945     901.32910    1149.81567
  1115.0      0.000897     901.24512    1200.25232
  1142.0      0.000876     901.16125    1263.15100
  1220.0      0.000820     901.07770    1338.83374
  1255.0      0.000797     900.99445    1425.52747
  1375.0      0.000727     900.91132    1516.65112
  1388.0      0.000720     900.82874    1597.79016
  1457.0      0.000686     900.74603    1648.77966
  1479.0      0.000676     900.66388    1652.35144
  1388.0      0.000720     900.58179    1607.01514
  1377.0      0.000726     900.49969    1528.19250
  1271.0      0.000787     900.41846    1436.75610
  1191.0      0.000840     900.33716    1347.77856
  1184.0      0.000845     900.25616    1269.30164
  1099.0      0.000910     900.17548    1203.62488
  1045.0      0.000957     900.09485    1150.38098
  1049.0      0.000953     900.01465    1108.25977
  1027.0      0.000974     899.93433    1075.26416
  1032.0      0.000969     899.85468    1049.64685
  1009.0      0.000991     899.77539    1029.69067
  1036.0      0.000965     899.69611    1013.99512
  995.0       0.001005     899.61707    1001.52753
  985.0       0.001015     899.53851    991.43018
  1000.0      0.001000     899.46008    983.14185
  988.0       0.001012     899.38184    976.21997
  1008.0      0.000992     899.30402    970.35352
  977.0       0.001024     899.22614    965.34247
  926.0       0.001080     899.14880    961.01013
  930.0       0.001075     899.07166    957.24884
  953.0       0.001049     898.99481    953.95801
  991.0       0.001009     898.91821    951.05859
  975.0       0.001026     898.84174    948.50116
  947.0       0.001056     898.76581    946.22943
  947.0       0.001056     898.68970    944.21039
  957.0       0.001045     898.61420    942.40808
  966.0       0.001035     898.53894    940.79321
  956.0       0.001046     898.46381    939.34784
  978.0       0.001022     898.38904    938.04926
  936.0       0.001068     898.31458    936.88544
  925.0       0.001081     898.24048    935.84131
  968.0       0.001033     898.16626    934.90515
  923.0       0.001083     898.09265    934.07196
  938.0       0.001066     898.01917    933.33252
  985.0       0.001015     897.94604    932.68524
  966.0       0.001035     897.87305    932.12793
  992.0       0.001008     897.80042    931.65649
  963.0       0.001038     897.72791    931.27502
  932.0       0.001073     897.65594    930.98358
  1000.0      0.001000     897.58411    930.78387
  927.0       0.001079     897.51245    930.67285
  947.0       0.001056     897.44135    930.64160
  932.0       0.001073     897.37018    930.66357
  919.0       0.001088     897.29938    930.67542
  981.0       0.001019     897.22882    930.64935
  917.0       0.001091     897.15869    930.52344
  975.0       0.001026     897.08862    930.30066
  992.0       0.001008     897.01910    930.03259
  973.0       0.001028     896.94946    929.77753
  978.0       0.001022     896.88049    929.57831
  950.0       0.001053     896.81171    929.45514
  938.0       0.001066     896.74298    929.41443
  953.0       0.001049     896.67487    929.45612
  957.0       0.001045     896.60675    929.57886
  922.0       0.001085     896.53894    929.77588
  918.0       0.001089     896.47144    930.04553
  959.0       0.001043     896.40399    930.38702
  940.0       0.001064     896.33710    930.79846
  943.0       0.001060     896.27057    931.28198
  974.0       0.001027     896.20428    931.83826
  946.0       0.001057     896.13818    932.47107
  967.0       0.001034     896.07214    933.18695
  960.0       0.001042     896.00653    933.98975
  966.0       0.001035     895.94128    934.88971
  992.0       0.001008     895.87616    935.89270
  945.0       0.001058     895.81146    937.01105
  958.0       0.001044     895.74701    938.25964
  994.0       0.001006     895.68274    939.64954
  943.0       0.001060     895.61877    941.20325
  1003.0      0.000997     895.55530    942.93750
  935.0       0.001070     895.49225    944.87988
  952.0       0.001050     895.42877    947.06488
  950.0       0.001053     895.36603    949.52423
  986.0       0.001014     895.30334    952.31287
  991.0       0.001009     895.24146    955.48145
  965.0       0.001036     895.17932    959.10956
  1010.0      0.000990     895.11774    963.30676
  1007.0      0.000993     895.05646    968.19568
  999.0       0.001001     894.99500    973.98083
  1012.0      0.000988     894.93420    980.90491
  988.0       0.001012     894.87378    989.33313
  1023.0      0.000978     894.81354    999.76270
  1028.0      0.000973     894.75360    1012.78046
  1057.0      0.000946     894.69366    1029.19702
  1049.0      0.000953     894.63434    1049.85095
  1073.0      0.000932     894.57513    1075.72290
  1146.0      0.000873     894.51624    1107.76782
  1150.0      0.000870     894.45764    1146.46729
  1170.0      0.000855     894.39935    1191.70142
  1197.0      0.000835     894.34125    1241.29187
  1224.0      0.000817     894.28369    1290.02209
  1309.0      0.000764     894.22626    1329.42114
  1284.0      0.000779     894.16931    1349.24170
  1287.0      0.000777     894.11212    1344.54138
  1244.0      0.000804     894.05573    1319.39319
  1206.0      0.000829     893.99951    1283.77417
  1222.0      0.000818     893.94348    1247.23547
  1206.0      0.000829     893.88763    1215.98181
  1203.0      0.000831     893.83221    1192.76172
  1204.0      0.000831     893.77704    1178.51135
  1217.0      0.000822     893.72217    1173.16309
  1228.0      0.000814     893.66760    1176.27661
  1248.0      0.000801     893.61322    1187.14038
  1270.0      0.000787     893.55933    1204.81335
  1293.0      0.000773     893.50543    1228.05420
  1291.0      0.000775     893.45203    1256.09326
  1289.0      0.000776     893.39880    1289.78259
  1332.0      0.000751     893.34601    1332.17651
  1331.0      0.000751     893.29340    1388.38330
  1347.0      0.000742     893.24109    1463.73010
  1427.0      0.000701     893.18896    1563.47351
  1488.0      0.000672     893.13727    1692.11133
  1688.0      0.000592     893.08588    1851.68408
  1768.0      0.000566     893.03473    2040.93127
  1997.0      0.000501     892.98407    2248.91943
  2323.0      0.000430     892.93341    2451.04297
  2633.0      0.000380     892.88330    2605.74268
  2755.0      0.000363     892.83289    2666.27808
  2636.0      0.000379     892.78345    2610.34912
  2324.0      0.000430     892.73395    2457.17920
  1998.0      0.000501     892.68500    2251.91797
  1742.0      0.000574     892.63605    2036.85510
  1608.0      0.000622     892.58752    1838.81494
  1466.0      0.000682     892.53912    1668.24780
  1395.0      0.000717     892.49133    1527.80249
  1250.0      0.000800     892.44379    1414.98096
  1200.0      0.000833     892.39636    1325.76746
  1177.0      0.000850     892.34924    1256.15369
  1118.0      0.000894     892.30237    1201.81958
  1097.0      0.000912     892.25616    1159.40796
  1158.0      0.000864     892.20972    1125.93689
  1068.0      0.000936     892.16388    1099.13196
  1051.0      0.000951     892.11823    1077.41028
  1056.0      0.000947     892.07294    1059.48364
  1065.0      0.000939     892.02783    1044.53821
  1011.0      0.000989     891.98315    1031.91797
  1032.0      0.000969     891.93878    1021.15076
  1010.0      0.000990     891.89441    1011.93304
  1046.0      0.000956     891.85083    1003.97705
  956.0       0.001046     891.80719    997.10718
  1002.0      0.000998     891.76410    991.15143
  1008.0      0.000992     891.72083    985.97357
  968.0       0.001033     891.67828    981.48914
  990.0       0.001010     891.63574    977.59698
  970.0       0.001031     891.59369    974.24268
  969.0       0.001032     891.55200    971.36322
  978.0       0.001022     891.51056    968.90924
  985.0       0.001015     891.46942    966.85260
  986.0       0.001014     891.42822    965.15729
  950.0       0.001053     891.38770    963.80737
  985.0       0.001015     891.34753    962.78357
  978.0       0.001022     891.30725    962.07440
  995.0       0.001005     891.26770    961.67792
  1009.0      0.000991     891.22803    961.59229
  967.0       0.001034     891.18896    961.82465
  989.0       0.001011     891.14990    962.38513
  998.0       0.001002     891.11163    963.29547
  962.0       0.001040     891.07318    964.57642
  980.0       0.001020     891.03534    966.26727
  1019.0      0.000981     890.99750    968.40582
  979.0       0.001021     890.96027    971.05286
  975.0       0.001026     890.92316    974.28650
  1025.0      0.000976     890.88635    978.19128
  974.0       0.001027     890.84991    982.90485
  1011.0      0.000989     890.81354    988.57806
  999.0       0.001001     890.77765    995.46210
  986.0       0.001014     890.74207    1003.85254
  1015.0      0.000985     890.70691    1014.17761
  1015.0      0.000985     890.67188    1027.08191
  1010.0      0.000990     890.63696    1043.35352
  1026.0      0.000975     890.60272    1064.11011
  1081.0      0.000925     890.56860    1090.79187
  1052.0      0.000951     890.53473    1124.98975
  1044.0      0.000958     890.50134    1168.69946
  1069.0      0.000935     890.46802    1223.70068
  1145.0      0.000873     890.43506    1291.66162
  1215.0      0.000823     890.40234    1373.31909
  1241.0      0.000806     890.36987    1466.59888
  1404.0      0.000712     890.33807    1565.23340
  1595.0      0.000627     890.30627    1655.03760
  1921.0      0.000521     890.27466    1715.64380
  2295.0      0.000436     890.24365    1728.24280
  2282.0      0.000438     890.21259    1688.48547
  1836.0      0.000545     890.18195    1609.94678
  1501.0      0.000666     890.15204    1514.19287
  1327.0      0.000754     890.12201    1418.43140
  1318.0      0.000759     890.09247    1332.12573
  1156.0      0.000865     890.06299    1259.15930
  1109.0      0.000902     890.03381    1199.56018
  1105.0      0.000905     890.00513    1152.25903
  1030.0      0.000971     889.97656    1115.32092
  1087.0      0.000920     889.94849    1086.78711
  1017.0      0.000983     889.92047    1064.97742
  1021.0      0.000979     889.89288    1048.30371
  1023.0      0.000978     889.86560    1035.60229
  1054.0      0.000949     889.83856    1025.91125
  997.0       0.001003     889.81183    1018.53442
  981.0       0.001019     889.78546    1013.00409
  1032.0      0.000969     889.75940    1008.95630
  977.0       0.001024     889.73364    1006.17206
  1013.0      0.000987     889.70807    1004.46436
  1022.0      0.000978     889.68268    1003.72949
  1017.0      0.000983     889.65802    1003.89850
  1012.0      0.000988     889.63342    1004.93140
  1046.0      0.000956     889.60901    1006.80890
  1011.0      0.000989     889.58527    1009.54065
  1021.0      0.000979     889.56122    1013.16229
  1043.0      0.000959     889.53796    1017.71460
  1023.0      0.000978     889.51465    1023.28882
  1021.0      0.000979     889.49207    1029.96973
  1026.0      0.000975     889.46942    1037.90100
  1017.0      0.000983     889.44702    1047.27148
  1053.0      0.000950     889.42523    1058.27344
  1059.0      0.000944     889.40344    1071.22778
  1045.0      0.000957     889.38208    1086.46277
  1091.0      0.000917     889.36096    1104.48901
  1090.0      0.000917     889.34039    1126.00732
  1114.0      0.000898     889.31989    1151.85999
  1145.0      0.000873     889.29950    1183.40234
  1225.0      0.000816     889.27979    1222.29333
  1182.0      0.000846     889.26025    1270.98596
  1302.0      0.000768     889.24103    1332.80310
  1344.0      0.000744     889.22192    1411.66711
  1409.0      0.000710     889.20325    1512.88843
  1628.0      0.000614     889.18488    1641.93372
  1695.0      0.000590     889.16693    1805.06775
  1839.0      0.000544     889.14899    2008.24072
  2076.0      0.000482     889.13171    2254.11279
  2382.0      0.000420     889.11426    2541.04126
  2876.0      0.0003477    889.09747    2853.58203
  3442.0      0.0002905    889.08087    3157.13257
  3968.0      0.0002520    889.06433    3393.01636
  4451.0      0.0002247    889.04871    3494.07324
  4395.0      0.0002275    889.03271    3425.83325
  3927.0      0.0002546    889.01727    3212.21655
  3275.0      0.0003053    889.00232    2916.61597
  2738.0      0.000365     888.98737    2601.25366
  2322.0      0.000431     888.97253    2307.26221
  2044.0      0.000489     888.95856    2051.73975
  1808.0      0.000553     888.94482    1839.79626
  1661.0      0.000602     888.93109    1668.48022
  1532.0      0.000653     888.91748    1532.29602
  1445.0      0.000692     888.90454    1425.58557
  1371.0      0.000729     888.89203    1342.08826
  1242.0      0.000805     888.87939    1276.87366
  1275.0      0.000784     888.86719    1225.49927
  1189.0      0.000841     888.85516    1184.54590
  1158.0      0.000864     888.84357    1151.62390
  1144.0      0.000874     888.83228    1124.79285
  1104.0      0.000906     888.82153    1102.84973
  1080.0      0.000926     888.81067    1084.84692
  1070.0      0.000935     888.80011    1070.13977
  1073.0      0.000932     888.79004    1058.35938
  1070.0      0.000935     888.78046    1049.07080
  1041.0      0.000961     888.77069    1042.01160
  1036.0      0.000965     888.76160    1036.76221
  1025.0      0.000976     888.75250    1032.68909
  990.0       0.001010     888.74390    1028.85144
  979.0       0.001021     888.73541    1024.08459
  996.0       0.001004     888.72736    1017.56818
  967.0       0.001034     888.71960    1009.29468
  961.0       0.001041     888.71234    1000.00446
  982.0       0.001018     888.70502    990.65814
  1009.0      0.000991     888.69812    981.88525
  1002.0      0.000998     888.69165    974.02557
  964.0       0.001037     888.68512    967.13599
  1012.0      0.000988     888.67914    961.15814
  1000.0      0.001000     888.67365    956.00970
  952.0       0.001050     888.66809    951.55554
  925.0       0.001081     888.66296    947.69678
  1003.0      0.000997     888.65790    944.32227
  964.0       0.001037     888.65344    941.34058
  980.0       0.001020     888.64923    938.68939
  907.0       0.001103     888.64520    936.30347
  954.0       0.001048     888.64148    934.14636
  961.0       0.001041     888.63800    932.18066
  940.0       0.001064     888.63513    930.37683
  968.0       0.001033     888.63214    928.71924
  979.0       0.001021     888.62964    927.18658
  964.0       0.001037     888.62738    925.76965
  969.0       0.001032     888.62537    924.45422
  891.0       0.001122     888.62378    923.22913
  947.0       0.001056     888.62244    922.08954
  973.0       0.001028     888.62134    921.02441
  916.0       0.001092     888.62054    920.03088
  932.0       0.001073     888.62006    919.10120
  920.0       0.001087     888.61969    918.22931
  959.0       0.001043     888.62012    917.41443
  964.0       0.001037     888.62006    916.64844
  970.0       0.001031     888.62103    915.93146
  946.0       0.001057     888.62183    915.25848
  921.0       0.001086     888.62299    914.62604
  957.0       0.001045     888.62457    914.03387
  962.0       0.001040     888.62640    913.47772
  942.0       0.001062     888.62842    912.95667
  977.0       0.001024     888.63074    912.46844
  928.0       0.001078     888.63342    912.01111
  967.0       0.001034     888.63629    911.58447
  938.0       0.001066     888.63977    911.18610
  911.0       0.001098     888.64313    910.81525
  957.0       0.001045     888.64691    910.47119
  936.0       0.001068     888.65088    910.16156
  931.0       0.001074     888.65533    909.86792
  950.0       0.001053     888.65997    909.59851
  953.0       0.001049     888.66486    909.35278
  947.0       0.001056     888.67023    909.13080
  927.0       0.001079     888.67566    908.93170
  1002.0      0.000998     888.68140    908.75592
  929.0       0.001076     888.68756    908.60254
  923.0       0.001083     888.69373    908.47247
  931.0       0.001074     888.70044    908.36536
  900.0       0.001111     888.70734    908.28168
  964.0       0.001037     888.71448    908.22229
  973.0       0.001028     888.72211    908.18732
  952.0       0.001050     888.72974    908.17719
  954.0       0.001048     888.73785    908.19360
  932.0       0.001073     888.74628    908.23718
  904.0       0.001106     888.75476    908.30884
  917.0       0.001091     888.76373    908.41095
  940.0       0.001064     888.77277    908.54437
  926.0       0.001080     888.78217    908.71173
  914.0       0.001094     888.79205    908.91553
  955.0       0.001047     888.80194    909.15765
  929.0       0.001076     888.81226    909.44244
  936.0       0.001068     888.82275    909.77228
  948.0       0.001055     888.83362    910.15228
  941.0       0.001063     888.84473    910.58752
  955.0       0.001047     888.85620    911.08264
  923.0       0.001083     888.86786    911.64563
  967.0       0.001034     888.87982    912.29657
  937.0       0.001067     888.89209    913.01703
  930.0       0.001075     888.90454    913.83350
  942.0       0.001062     888.91724    914.75525
  941.0       0.001063     888.93036    915.80042
  936.0       0.001068     888.94354    916.98273
  953.0       0.001049     888.95728    918.32526
  972.0       0.001029     888.97144    919.85577
  949.0       0.001054     888.98535    921.59973
  973.0       0.001028     888.99976    923.60089
  949.0       0.001054     889.01459    925.89954
  917.0       0.001091     889.02948    928.55713
  947.0       0.001056     889.04474    931.65521
  955.0       0.001047     889.06036    935.28467
  960.0       0.001042     889.07623    939.59296
  965.0       0.001036     889.09222    944.75098
  980.0       0.001020     889.10834    951.02069
  980.0       0.001020     889.12506    958.78705
  1012.0      0.000988     889.14209    968.45526
  973.0       0.001028     889.15912    980.69562
  1026.0      0.000975     889.17670    996.24463
  1012.0      0.000988     889.19434    1016.04425
  1026.0      0.000975     889.21222    1041.17529
  1111.0      0.000900     889.23065    1072.61353
  1114.0      0.000898     889.24908    1111.35681
  1165.0      0.000858     889.26794    1157.64294
  1239.0      0.000807     889.28693    1210.65271
  1272.0      0.000786     889.30627    1267.16541
  1353.0      0.000739     889.32574    1319.89563
  1467.0      0.000682     889.34589    1358.21106
  1467.0      0.000682     889.36591    1371.35571
  1448.0      0.000691     889.38611    1355.40149
  1300.0      0.000769     889.40680    1315.64563
  1218.0      0.000821     889.42773    1262.90149
  1209.0      0.000827     889.44879    1207.05005
  1127.0      0.000887     889.47058    1154.78979
  1104.0      0.000906     889.49231    1109.13342
  1072.0      0.000933     889.51410    1070.88367
  1008.0      0.000992     889.53638    1039.82703
  1019.0      0.000981     889.55890    1014.98853
  1034.0      0.000967     889.58191    995.41052
  1014.0      0.000986     889.60480    980.02612
  999.0       0.001001     889.62817    967.90680
  992.0       0.001008     889.65155    958.32861
  963.0       0.001038     889.67560    950.65326
  959.0       0.001043     889.69952    944.44025
  953.0       0.001049     889.72382    939.33252
  973.0       0.001028     889.74866    935.07281
  914.0       0.001094     889.77338    931.49158
  938.0       0.001066     889.79883    928.37347
  939.0       0.001065     889.82410    925.77069
  955.0       0.001047     889.84961    923.53198
  975.0       0.001026     889.87567    921.59790
  933.0       0.001072     889.90179    919.92841
  938.0       0.001066     889.92834    918.48267
  915.0       0.001093     889.95483    917.23560
  941.0       0.001063     889.98187    916.16187
  967.0       0.001034     890.00891    915.24017
  938.0       0.001066     890.03656    914.45978
  934.0       0.001071     890.06427    913.80457
  932.0       0.001073     890.09216    913.26794
  951.0       0.001052     890.12061    912.84131
  910.0       0.001099     890.14911    912.51923
  969.0       0.001032     890.17773    912.29938
  968.0       0.001033     890.20679    912.18048
  914.0       0.001094     890.23602    912.16388
  957.0       0.001045     890.26544    912.25122
  947.0       0.001056     890.29510    912.44843
  955.0       0.001047     890.32513    912.76251
  947.0       0.001056     890.35541    913.20435
  1021.0      0.000979     890.38605    913.78662
  970.0       0.001031     890.41669    914.52777
  925.0       0.001081     890.44775    915.45361
  947.0       0.001056     890.47888    916.59253
  933.0       0.001072     890.51056    917.99164
  1001.0      0.000999     890.54211    919.70398
  987.0       0.001013     890.57422    921.81250
  924.0       0.001082     890.60651    924.43304
  965.0       0.001036     890.63910    927.71063
  1013.0      0.000987     890.67175    931.86224
  1025.0      0.000976     890.70477    937.14386
  958.0       0.001044     890.73810    943.89978
  1004.0      0.000996     890.77161    952.54840
  1004.0      0.000996     890.80524    963.51404
  1066.0      0.000938     890.83948    977.29395
  1033.0      0.000968     890.87335    994.23578
  1085.0      0.000922     890.90796    1014.53204
  1116.0      0.000896     890.94275    1038.00452
  1144.0      0.000874     890.97748    1062.92908
  1137.0      0.000880     891.01270    1086.48401
  1199.0      0.000834     891.04834    1103.85754
  1185.0      0.000844     891.08380    1110.20081
  1125.0      0.000889     891.11981    1103.37769
  1124.0      0.000890     891.15588    1085.66919
  1123.0      0.000890     891.19232    1061.96497
  1039.0      0.000962     891.22900    1037.03259
  1029.0      0.000972     891.26587    1013.79730
  1012.0      0.000988     891.30310    993.56622
  997.0       0.001003     891.34058    976.38287
  1008.0      0.000992     891.37805    962.70789
  972.0       0.001029     891.41595    951.84192
  960.0       0.001042     891.45386    943.30042
  995.0       0.001005     891.49213    936.62781
  962.0       0.001040     891.53088    931.44855
  946.0       0.001057     891.56952    927.41357
  974.0       0.001027     891.60864    924.27631
  943.0       0.001060     891.64777    921.83472
  919.0       0.001088     891.68719    919.94836
  939.0       0.001065     891.72717    918.53162
  943.0       0.001060     891.76721    917.52502
  933.0       0.001072     891.80731    916.91064
  943.0       0.001060     891.84766    916.68970
  959.0       0.001043     891.88831    916.89221
  931.0       0.001074     891.92920    917.56683
  955.0       0.001047     891.97021    918.78180
  926.0       0.001080     892.01147    920.61029
  891.0       0.001122     892.05322    923.12775
  949.0       0.001054     892.09503    926.38806
  945.0       0.001058     892.13690    930.35840
  960.0       0.001042     892.17920    934.87689
  965.0       0.001036     892.22168    939.47919
  987.0       0.001013     892.26447    943.36316
  983.0       0.001017     892.30756    945.49744
  933.0       0.001072     892.35040    945.11090
  912.0       0.001096     892.39386    942.23987
  936.0       0.001068     892.43726    937.69769
  925.0       0.001081     892.48120    932.50415
  942.0       0.001062     892.52545    927.42194
  914.0       0.001094     892.56958    922.87964
  921.0       0.001086     892.61407    919.01123
  930.0       0.001075     892.65857    915.83221
  903.0       0.001107     892.70367    913.27197
  914.0       0.001094     892.74884    911.23779
  907.0       0.001103     892.79413    909.64423
  954.0       0.001048     892.83978    908.39478
  944.0       0.001059     892.88562    907.42859
  919.0       0.001088     892.93182    906.67920
  927.0       0.001079     892.97784    906.09863
  916.0       0.001092     893.02435    905.65527
  987.0       0.001013     893.07117    905.25787
  917.0       0.001091     893.11798    905.03601
  927.0       0.001079     893.16510    904.88373
  913.0       0.001095     893.21234    904.80957
  948.0       0.001055     893.25989    904.81250
  928.0       0.001078     893.30762    904.89465
  950.0       0.001053     893.35571    904.89270
  964.0       0.001037     893.40387    905.15710
  928.0       0.001078     893.45227    905.53711
  926.0       0.001080     893.50067    906.05780
  917.0       0.001091     893.54962    906.75659
  946.0       0.001057     893.59857    907.67950
  962.0       0.001040     893.64783    908.88629
  951.0       0.001052     893.69708    910.44946
  932.0       0.001073     893.74701    912.46967
  948.0       0.001055     893.79681    914.97211
  970.0       0.001031     893.84680    918.03656
  977.0       0.001024     893.89697    921.67780
  957.0       0.001045     893.94763    925.80768
  950.0       0.001053     893.99841    930.11755
  969.0       0.001032     894.04913    934.02930
  1012.0      0.000988     894.10022    936.68604
  979.0       0.001021     894.15143    937.32666
  1011.0      0.000989     894.20313    935.74542
  1029.0      0.000972     894.25494    932.46448
  1006.0      0.000994     894.30652    928.33899
  950.0       0.001053     894.35870    924.13068
  934.0       0.001071     894.41089    920.27704
  958.0       0.001044     894.46344    916.96100
  957.0       0.001045     894.51605    914.22943
  946.0       0.001057     894.56921    912.20990
  955.0       0.001047     894.62213    910.48804
  915.0       0.001093     894.67542    909.15778
  927.0       0.001079     894.72900    908.14246
  983.0       0.001017     894.78253    907.37891
  932.0       0.001073     894.83661    906.81049
  922.0       0.001085     894.89069    906.39459
  930.0       0.001075     894.94489    906.09827
  935.0       0.001070     894.99921    905.89667
  952.0       0.001050     895.05408    905.77362
  935.0       0.001070     895.10876    905.71637
  941.0       0.001063     895.16382    905.71692
  934.0       0.001071     895.21899    905.76984
  930.0       0.001075     895.27454    905.87164
  960.0       0.001042     895.33008    906.01971
  932.0       0.001073     895.38593    906.21411
  940.0       0.001064     895.44202    906.45490
  957.0       0.001045     895.49792    906.80597
  893.0       0.001120     895.55444    907.14532
  928.0       0.001078     895.61096    907.53790
  919.0       0.001088     895.66760    907.98999
  905.0       0.001105     895.72461    908.50586
  956.0       0.001046     895.78149    909.09351
  928.0       0.001078     895.83893    909.76398
  924.0       0.001082     895.89642    910.52704
  943.0       0.001060     895.95422    911.39905
  956.0       0.001046     896.01196    912.39600
  905.0       0.001105     896.06989    913.54218
  961.0       0.001041     896.12811    914.87024
  920.0       0.001087     896.18646    916.41595
  920.0       0.001087     896.24512    918.23785
  950.0       0.001053     896.30377    920.40356
  973.0       0.001028     896.36267    923.01550
  948.0       0.001055     896.42181    926.21558
  949.0       0.001054     896.48090    930.17395
  930.0       0.001075     896.54059    935.13892
  923.0       0.001083     896.60010    941.38416
  985.0       0.001015     896.65979    949.25995
  996.0       0.001004     896.71985    959.16486
  1002.0      0.000998     896.77997    971.45355
  979.0       0.001021     896.84027    986.48962
  987.0       0.001013     896.90070    1004.35962
  1026.0      0.000975     896.96130    1024.78040
  1031.0      0.000970     897.02234    1046.62378
  1099.0      0.000910     897.08313    1067.30005
  1090.0      0.000917     897.14429    1082.95178
  1104.0      0.000906     897.20563    1089.45654
  1104.0      0.000906     897.26709    1085.00476
  1037.0      0.000964     897.32886    1071.32983
  1065.0      0.000939     897.39056    1052.58350
  964.0       0.001037     897.45276    1032.76978
  997.0       0.001003     897.51483    1014.58618
  1027.0      0.000974     897.57703    999.42255
  961.0       0.001041     897.63965    987.62872
  984.0       0.001016     897.70203    979.17462
  961.0       0.001041     897.76508    973.69055
  1024.0      0.000977     897.82800    970.63092
  976.0       0.001025     897.89093    969.16394
  969.0       0.001032     897.95447    968.17822
  1009.0      0.000991     898.01794    966.45380
  981.0       0.001019     898.08154    963.11749
  981.0       0.001019     898.14539    958.10956
  937.0       0.001067     898.20923    952.05524
  951.0       0.001052     898.27313    945.76654
  961.0       0.001041     898.33752    939.87360
  915.0       0.001093     898.40186    934.66577
  963.0       0.001038     898.46649    930.25104
  951.0       0.001052     898.53119    926.59277
  947.0       0.001056     898.59595    923.60675
  888.0       0.001126     898.66107    921.20673
  974.0       0.001027     898.72601    919.28723
  932.0       0.001073     898.79138    917.77356
  947.0       0.001056     898.85669    916.57721
  952.0       0.001050     898.92242    915.64386
  938.0       0.001066     898.98834    914.93365
  952.0       0.001050     899.05420    914.41467
  920.0       0.001087     899.12018    914.07251
  902.0       0.001109     899.18640    913.90198
  901.0       0.001110     899.25275    913.90851
  969.0       0.001032     899.31915    914.10699
  974.0       0.001027     899.38580    914.52032
  976.0       0.001025     899.45258    915.17358
  967.0       0.001034     899.51941    916.09436
  982.0       0.001018     899.58661    917.30560
  978.0       0.001022     899.65381    918.80219
  1022.0      0.000978     899.72113    920.55157
  1032.0      0.000969     899.78864    922.39246
  1069.0      0.000935     899.85620    924.07410
  1143.0      0.000875     899.92389    925.22906
  1143.0      0.000875     899.99188    925.52344
  1098.0      0.000911     900.05981    924.87445
  1075.0      0.000930     900.12817    923.51538
  1052.0      0.000951     900.19623    921.82574
  1017.0      0.000983     900.26501    920.14197
  1023.0      0.000978     900.33331    918.67957
  940.0       0.001064     900.40222    917.53870
  991.0       0.001009     900.47095    916.76263
  980.0       0.001020     900.53967    916.36035
  974.0       0.001027     900.60895    916.33368
  964.0       0.001037     900.67822    916.68030
  962.0       0.001040     900.74768    917.46472
  953.0       0.001049     900.81702    918.53583
  958.0       0.001044     900.88672    919.92493
  988.0       0.001012     900.95636    921.54169
  1023.0      0.000978     901.02625    923.19080
  976.0       0.001025     901.09631    924.56738
  1035.0      0.000966     901.16626    925.30023
  1022.0      0.000978     901.23657    925.14868
  1039.0      0.000962     901.30688    924.15308
  980.0       0.001020     901.37756    922.61102
  968.0       0.001033     901.44812    920.86987
  919.0       0.001088     901.51886    919.23444
  964.0       0.001037     901.58966    917.76501
  941.0       0.001063     901.66071    916.54822
  918.0       0.001089     901.73181    915.59705
  975.0       0.001026     901.80304    914.99689
  925.0       0.001081     901.87439    914.47498
  955.0       0.001047     901.94568    914.12512
  915.0       0.001093     902.01733    913.91852
  915.0       0.001093     902.08893    913.83105
  916.0       0.001092     902.16064    913.84290
  920.0       0.001087     902.23236    913.93958
  953.0       0.001049     902.30457    914.11115
  898.0       0.001114     902.37677    914.35193
  928.0       0.001078     902.44891    914.65814
  941.0       0.001063     902.52136    915.03070
  928.0       0.001078     902.59375    915.47095
  910.0       0.001099     902.66620    915.98419
  954.0       0.001048     902.73907    916.57727
  907.0       0.001103     902.81177    917.25812
  953.0       0.001049     902.88477    918.04041
  937.0       0.001067     902.95770    918.93701
  943.0       0.001060     903.03070    919.96918
  942.0       0.001062     903.10406    921.16492
  939.0       0.001065     903.17719    922.55493
  957.0       0.001045     903.25073    924.19055
  926.0       0.001080     903.32422    926.13062
  907.0       0.001103     903.39771    928.46423
  945.0       0.001058     903.47156    931.31506
  954.0       0.001048     903.54529    934.82959
  968.0       0.001033     903.61938    939.22278
  967.0       0.001034     903.69324    944.73041
  946.0       0.001057     903.76727    951.65527
  975.0       0.001026     903.84143    960.34137
  982.0       0.001018     903.91583    971.09680
  990.0       0.001010     903.99017    984.21655
  1060.0      0.000943     904.06464    999.85028
  1025.0      0.000976     904.13934    1017.77240
  1072.0      0.000933     904.21405    1037.09851
  1083.0      0.000923     904.28876    1055.72083
  1094.0      0.000914     904.36353    1070.38916
  1075.0      0.000930     904.43860    1077.36536
  1041.0      0.000961     904.51355    1074.58057
  1043.0      0.000959     904.58862    1062.97253
  1008.0      0.000992     904.66382    1045.90796
  989.0       0.001011     904.73926    1026.97827
  982.0       0.001018     904.81445    1008.81384
  991.0       0.001009     904.88995    992.70044
  943.0       0.001060     904.96558    979.05798
  1003.0      0.000997     905.04108    967.91913
  941.0       0.001063     905.11713    959.00366
  942.0       0.001062     905.19269    952.02228
  1016.0      0.000984     905.26855    946.63269
  957.0       0.001045     905.34442    942.53015
  939.0       0.001065     905.42047    939.47583
  929.0       0.001076     905.49670    937.25928
  973.0       0.001028     905.57294    935.74426
  976.0       0.001025     905.64905    934.83380
  960.0       0.001042     905.72540    934.48279
  951.0       0.001052     905.80182    934.68726
  934.0       0.001071     905.87854    935.34631
  972.0       0.001029     905.95496    936.77698
  968.0       0.001033     906.03168    938.92462
  1005.0      0.000995     906.10840    941.87567
  978.0       0.001022     906.18500    945.68683
  998.0       0.001002     906.26202    950.38245
  1043.0      0.000959     906.33881    955.83057
  1023.0      0.000978     906.41583    961.71277
  1020.0      0.000980     906.49298    967.23138
  1060.0      0.000943     906.57007    971.29663
  1030.0      0.000971     906.64740    972.79852
  1067.0      0.000937     906.72437    971.23926
  1006.0      0.000994     906.80176    967.11035
  973.0       0.001028     906.87915    961.51520
  1006.0      0.000994     906.95673    955.57306
  1014.0      0.000986     907.03424    949.99500
  948.0       0.001055     907.11188    945.15369
  971.0       0.001030     907.18945    941.14484
  941.0       0.001063     907.26727    937.94128
  963.0       0.001038     907.34479    935.47223
  938.0       0.001066     907.42279    933.62976
  930.0       0.001075     907.50073    932.31909
  935.0       0.001070     907.57849    931.44641
  965.0       0.001036     907.65662    930.93677
  948.0       0.001055     907.73468    930.73273
  913.0       0.001095     907.81287    930.79224
  914.0       0.001094     907.89093    931.08740
  921.0       0.001086     907.96899    931.60565
  934.0       0.001071     908.04736    932.34650
  955.0       0.001047     908.12561    933.31714
  950.0       0.001053     908.20416    934.54224
  975.0       0.001026     908.28229    936.05286
  951.0       0.001052     908.36090    937.90222
  987.0       0.001013     908.43939    940.16779
  925.0       0.001081     908.51776    943.03027
  952.0       0.001050     908.59656    946.47131
  964.0       0.001037     908.67517    950.74939
  978.0       0.001022     908.75366    956.10803
  1007.0      0.000993     908.83258    962.85254
  967.0       0.001034     908.91150    971.30402
  1014.0      0.000986     908.99017    981.86786
  1025.0      0.000976     909.06903    994.88776
  1050.0      0.000952     909.14771    1010.69141
  1102.0      0.000907     909.22693    1029.43140
  1179.0      0.000848     909.30585    1050.72583
  1239.0      0.000807     909.38495    1073.47766
  1284.0      0.000779     909.46381    1095.15503
  1310.0      0.000763     909.54291    1112.03418
  1388.0      0.000720     909.62225    1120.23938
  1299.0      0.000770     909.70117    1117.95667
  1239.0      0.000807     909.78052    1106.81519
  1136.0      0.000880     909.85968    1090.78076
  1132.0      0.000883     909.93896    1073.79041
  1078.0      0.000928     910.01825    1058.43054
  1070.0      0.000935     910.09753    1045.91016
  1062.0      0.000942     910.17688    1036.37061
  1052.0      0.000951     910.25629    1029.62402
  1071.0      0.000934     910.33569    1025.46301
  1060.0      0.000943     910.41522    1023.82001
  1145.0      0.000873     910.49457    1024.52441
  1184.0      0.000845     910.57404    1026.95642
  1208.0      0.000828     910.65350    1029.81812
  1294.0      0.000773     910.73303    1031.25867
  1312.0      0.000762     910.81250    1029.51624
  1230.0      0.000813     910.89215    1023.85620
  1174.0      0.000852     910.97186    1015.17780
  1119.0      0.000894     911.05139    1005.07703
  1053.0      0.000950     911.13098    995.07385
  1012.0      0.000988     911.21075    986.14203
  984.0       0.001016     911.29028    978.78754
  1057.0      0.000946     911.37030    973.14923
  994.0       0.001006     911.44989    969.26117
  1003.0      0.000997     911.52948    967.08270
  979.0       0.001021     911.60925    966.58655
  980.0       0.001020     911.68903    967.76880
  989.0       0.001011     911.76898    970.64984
  1006.0      0.000994     911.84857    975.23895
  993.0       0.001007     911.92841    981.51367
  1018.0      0.000982     912.00806    989.31885
  1086.0      0.000921     912.08789    998.15118
  1077.0      0.000929     912.16785    1007.02777
  1116.0      0.000896     912.24762    1014.26953
  1099.0      0.000910     912.32727    1017.94513
  1148.0      0.000871     912.40735    1016.73566
  1074.0      0.000931     912.48706    1010.83154
  1045.0      0.000957     912.56702    1001.75665
  1008.0      0.000992     912.64673    991.44373
  1002.0      0.000998     912.72662    981.33014
  974.0       0.001027     912.80652    972.20087
  964.0       0.001037     912.88623    964.39282
  952.0       0.001050     912.96625    957.90717
  955.0       0.001047     913.04584    952.65668
  979.0       0.001021     913.12585    948.46729
  915.0       0.001093     913.20575    945.15912
  958.0       0.001044     913.28558    942.57745
  932.0       0.001073     913.36542    940.56744
  913.0       0.001095     913.44531    939.01410
  943.0       0.001060     913.52521    937.81720
  976.0       0.001025     913.60504    936.90070
  959.0       0.001043     913.68494    936.21301
  968.0       0.001033     913.76477    935.71118
  932.0       0.001073     913.84448    935.36792
  947.0       0.001056     913.92419    935.16284
  970.0       0.001031     914.00409    935.08185
  963.0       0.001038     914.08362    935.11536
  956.0       0.001046     914.16351    935.25873
  959.0       0.001043     914.24347    935.50836
  960.0       0.001042     914.32306    935.86456
  959.0       0.001043     914.40277    936.33118
  910.0       0.001099     914.48248    936.91138
  911.0       0.001098     914.56232    937.61493
  893.0       0.001120     914.64203    938.44977
  919.0       0.001088     914.72156    939.43109
  926.0       0.001080     914.80109    940.57880
  920.0       0.001087     914.88068    941.91229
  955.0       0.001047     914.96045    943.26361
  973.0       0.001028     915.04010    945.06927
  963.0       0.001038     915.11969    947.18579
  947.0       0.001056     915.19916    949.66901
  976.0       0.001025     915.27863    952.60754
  973.0       0.001028     915.35809    956.13116
  972.0       0.001029     915.43762    960.39264
  996.0       0.001004     915.51691    965.61639
  990.0       0.001010     915.59637    972.22968
  1002.0      0.000998     915.67572    980.32343
  1010.0      0.000990     915.75519    990.50165
  1037.0      0.000964     915.83429    1003.25549
  1037.0      0.000964     915.91351    1019.17487
  1045.0      0.000957     915.99292    1038.86938
  1072.0      0.000933     916.07208    1062.75293
  1135.0      0.000881     916.15155    1091.09253
  1175.0      0.000851     916.23053    1123.33545
  1249.0      0.000801     916.30957    1157.81311
  1208.0      0.000828     916.38867    1190.89893
  1255.0      0.000797     916.46783    1216.67773
  1264.0      0.000791     916.54681    1228.83459
  1290.0      0.000775     916.62579    1223.71594
  1232.0      0.000812     916.70465    1202.98218
  1160.0      0.000862     916.78357    1172.28174
  1145.0      0.000873     916.86255    1138.06836
  1104.0      0.000906     916.94128    1104.82813
  1103.0      0.000907     917.02008    1075.09277
  1049.0      0.000953     917.09882    1049.68945
  1029.0      0.000972     917.17773    1028.60083
  1007.0      0.000993     917.25616    1011.50305
  1023.0      0.000978     917.33490    997.78796
  975.0       0.001026     917.41321    986.91724
  992.0       0.001008     917.49182    978.31836
  979.0       0.001021     917.57031    971.50098
  969.0       0.001032     917.64850    966.08673
  1009.0      0.000991     917.72705    961.77338
  986.0       0.001014     917.80536    958.26251
  945.0       0.001058     917.88354    955.39594
  976.0       0.001025     917.96185    953.03485
  997.0       0.001003     918.03992    951.08679
  947.0       0.001056     918.11823    949.47504
  882.0       0.001134     918.19611    948.14557
  935.0       0.001070     918.27405    947.05756
  904.0       0.001106     918.35217    946.17920
  946.0       0.001057     918.42987    945.48944
  958.0       0.001044     918.50781    944.96906
  943.0       0.001060     918.58563    944.60748
  952.0       0.001050     918.66327    944.39508
  905.0       0.001105     918.74097    944.32800
  947.0       0.001056     918.81842    944.40619
  931.0       0.001074     918.89606    944.63397
  949.0       0.001054     918.97357    945.01971
  954.0       0.001048     919.05090    945.57831
  929.0       0.001076     919.12823    946.33490
  952.0       0.001050     919.20538    947.32111
  957.0       0.001045     919.28265    948.58765
  943.0       0.001060     919.35956    950.19714
  925.0       0.001081     919.43671    952.24042
  913.0       0.001095     919.51392    954.83685
  952.0       0.001050     919.59070    958.12030
  945.0       0.001058     919.66772    962.27130
  965.0       0.001036     919.74457    967.46582
  1016.0      0.000984     919.82092    973.90393
  950.0       0.001053     919.89783    981.77423
  952.0       0.001050     919.97437    991.15045
  970.0       0.001031     920.05109    1001.98724
  1013.0      0.000987     920.12738    1013.81964
  963.0       0.001038     920.20343    1025.64441
  1002.0      0.000998     920.28003    1035.72119
  1011.0      0.000989     920.35602    1041.83508
  1007.0      0.000993     920.43225    1042.38440
  996.0       0.001004     920.50830    1037.34949
  961.0       0.001041     920.58411    1028.33630
  980.0       0.001020     920.66016    1017.51453
  956.0       0.001046     920.73578    1006.70355
  960.0       0.001042     920.81165    996.92065
  972.0       0.001029     920.88715    988.65039
  967.0       0.001034     920.96271    981.97412
  946.0       0.001057     921.03815    976.80609
  981.0       0.001019     921.11371    973.01428
  955.0       0.001047     921.18890    970.41956
  937.0       0.001067     921.26404    968.88092
  982.0       0.001018     921.33917    968.27472
  971.0       0.001030     921.41431    968.52777
  914.0       0.001094     921.48907    969.61633
  949.0       0.001054     921.56396    971.57623
  918.0       0.001089     921.63892    974.49200
  949.0       0.001054     921.71344    978.51300
  991.0       0.001009     921.78809    983.84943
  974.0       0.001027     921.86273    990.72852
  981.0       0.001019     921.93707    999.44177
  983.0       0.001017     922.01135    1010.22266
  986.0       0.001014     922.08539    1023.27539
  1015.0      0.000985     922.15961    1038.63428
  1042.0      0.000960     922.23352    1055.85828
  996.0       0.001004     922.30756    1073.89282
  1046.0      0.000956     922.38129    1090.55322
  1066.0      0.000938     922.45490    1102.87854
  1116.0      0.000896     922.52856    1108.09790
  1075.0      0.000930     922.60217    1105.28613
  1063.0      0.000941     922.67566    1096.08838
  1021.0      0.000979     922.74884    1083.71741
  1015.0      0.000985     922.82208    1071.18054
  1019.0      0.000981     922.89526    1060.60986
  1033.0      0.000968     922.96826    1053.25525
  984.0       0.001016     923.04108    1049.72522
  1012.0      0.000988     923.11395    1050.37109
  981.0       0.001019     923.18658    1055.38904
  972.0       0.001029     923.25934    1064.92236
  1011.0      0.000989     923.33160    1078.94263
  1008.0      0.000992     923.40405    1097.22278
  1066.0      0.000938     923.47614    1118.84448
  1054.0      0.000949     923.54840    1141.90894
  1129.0      0.000886     923.62048    1163.01208
  1133.0      0.000883     923.69226    1177.42798
  1181.0      0.000847     923.76416    1180.78796
  1139.0      0.000878     923.83563    1171.67297
  1116.0      0.000896     923.90729    1152.46167
  1086.0      0.000921     923.97882    1127.65173
  1111.0      0.000900     924.04999    1101.62268
  1059.0      0.000944     924.12134    1077.10657
  1012.0      0.000988     924.19238    1055.54004
  1011.0      0.000989     924.26337    1037.28357
  1008.0      0.000992     924.33435    1022.20911
  1028.0      0.000973     924.40497    1010.02954
  958.0       0.001044     924.47559    1000.28558
  1000.0      0.001000     924.54626    992.58270
  970.0       0.001031     924.61652    986.47552
  960.0       0.001042     924.68671    981.68927
  973.0       0.001028     924.75690    977.92169
  986.0       0.001014     924.82697    974.94177
  965.0       0.001036     924.89655    972.58612
  923.0       0.001083     924.96643    970.72205
  956.0       0.001046     925.03619    969.25220
  929.0       0.001076     925.10541    968.27856
  963.0       0.001038     925.17493    967.43768
  950.0       0.001053     925.24414    966.80988
  957.0       0.001045     925.31323    966.39056
  946.0       0.001057     925.38220    966.15674
  974.0       0.001027     925.45105    966.09314
  943.0       0.001060     925.51978    966.18695
  942.0       0.001062     925.58844    966.42896
  983.0       0.001017     925.65680    966.81226
  936.0       0.001068     925.72498    967.46796
  962.0       0.001040     925.79327    968.12604
  966.0       0.001035     925.86139    968.92200
  951.0       0.001052     925.92914    969.85486
  954.0       0.001048     925.99695    970.93121
  958.0       0.001044     926.06470    972.15820
  953.0       0.001049     926.13214    973.53998
  964.0       0.001037     926.19946    975.09113
  979.0       0.001021     926.26672    976.81952
  987.0       0.001013     926.33356    978.74243
  935.0       0.001070     926.40076    980.88177
  992.0       0.001008     926.46722    983.25165
  947.0       0.001056     926.53412    985.88770
  960.0       0.001042     926.60071    988.80682
  963.0       0.001038     926.66693    992.05054
  949.0       0.001054     926.73297    995.66693
  994.0       0.001006     926.79907    999.69501
  971.0       0.001030     926.86493    1004.20618
  970.0       0.001031     926.93079    1009.25842
  977.0       0.001024     926.99640    1014.94452
  973.0       0.001028     927.06189    1021.38055
  962.0       0.001040     927.12732    1028.67590
  995.0       0.001005     927.19238    1037.01831
  997.0       0.001003     927.25739    1046.59045
  1008.0      0.000992     927.32233    1057.67712
  1039.0      0.000962     927.38696    1070.66284
  1050.0      0.000952     927.45166    1085.99170
  1050.0      0.000952     927.51605    1104.36914
  1039.0      0.000962     927.58026    1126.61011
  1095.0      0.000913     927.64410    1153.88989
  1129.0      0.000886     927.70831    1187.74377
  1211.0      0.000826     927.77185    1229.88574
  1241.0      0.000806     927.83569    1282.62659
  1242.0      0.000805     927.89886    1348.23523
  1331.0      0.000751     927.96240    1429.54700
  1490.0      0.000671     928.02545    1528.70483
  1604.0      0.000623     928.08838    1647.18579
  1866.0      0.000536     928.15137    1785.07458
  2243.0      0.000446     928.21399    1937.70557
  2718.0      0.000368     928.27643    2094.21924
  3414.0      0.0002929    928.33875    2234.38037
  3986.0      0.0002509    928.40100    2329.77490
  4137.0      0.0002417    928.46301    2355.55835
  3417.0      0.0002927    928.52490    2304.04565
  2779.0      0.000360     928.58643    2190.46411
  2248.0      0.000445     928.64807    2042.29639
  1901.0      0.000526     928.70917    1886.09705
  1671.0      0.000598     928.77032    1738.42676
  1470.0      0.000680     928.83136    1608.06909
  1372.0      0.000729     928.89227    1497.31470
  1271.0      0.000787     928.95313    1405.48816
  1206.0      0.000829     929.01343    1330.92700
  1190.0      0.000840     929.07379    1270.89771
  1170.0      0.000855     929.13391    1223.05530
  1081.0      0.000925     929.19385    1184.93713
  1090.0      0.000917     929.25372    1154.45300
  1027.0      0.000974     929.31323    1130.00183
  1087.0      0.000920     929.37274    1110.14905
  1063.0      0.000941     929.43201    1093.91382
  1048.0      0.000954     929.49103    1080.47461
  1029.0      0.000972     929.54987    1069.22852
  1054.0      0.000949     929.60883    1059.77917
  1019.0      0.000981     929.66736    1051.76953
  1002.0      0.000998     929.72571    1044.98438
  1070.0      0.000935     929.78387    1039.22253
  1006.0      0.000994     929.84198    1034.33142
  987.0       0.001013     929.89984    1030.21460
  1003.0      0.000997     929.95740    1026.76636
  980.0       0.001020     930.01501    1023.92737
  1004.0      0.000996     930.07214    1021.63312
  983.0       0.001017     930.12927    1019.83807
  1017.0      0.000983     930.18616    1018.51392
  1005.0      0.000995     930.24310    1017.63342
  1012.0      0.000988     930.29950    1017.18481
  1018.0      0.000982     930.35596    1017.16180
  962.0       0.001040     930.41211    1017.57050
  1020.0      0.000980     930.46814    1018.42175
  1017.0      0.000983     930.52393    1019.75525
  1005.0      0.000995     930.57947    1021.60992
  981.0       0.001019     930.63489    1024.05603
  1039.0      0.000962     930.69025    1027.19373
  1007.0      0.000993     930.74524    1031.15247
  1071.0      0.000934     930.80011    1036.09033
  1016.0      0.000984     930.85468    1042.21179
  1010.0      0.000990     930.90918    1049.77673
  1016.0      0.000984     930.96350    1059.09155
  1035.0      0.000966     931.01752    1070.43933
  1060.0      0.000943     931.07172    1084.16821
  1107.0      0.000903     931.12531    1100.48450
  1038.0      0.000963     931.17871    1119.49585
  1142.0      0.000876     931.23193    1140.97034
  1161.0      0.000861     931.28516    1163.91394
  1155.0      0.000866     931.33807    1186.51526
  1195.0      0.000837     931.39093    1205.93909
  1231.0      0.000812     931.44336    1219.51965
  1245.0      0.000803     931.49554    1226.22681
  1186.0      0.000843     931.54779    1227.59436
  1217.0      0.000822     931.59979    1227.00720
  1215.0      0.000823     931.65143    1228.04260
  1183.0      0.000845     931.70282    1233.43042
  1234.0      0.000810     931.75415    1244.90881
  1251.0      0.000799     931.80530    1263.33533
  1265.0      0.000791     931.85626    1288.95984
  1278.0      0.000782     931.90692    1321.03894
  1311.0      0.000763     931.95740    1357.66455
  1353.0      0.000739     932.00793    1395.19775
  1419.0      0.000705     932.05786    1428.14734
  1364.0      0.000733     932.10785    1451.40759
  1408.0      0.000710     932.15741    1462.79590
  1363.0      0.000734     932.20667    1465.14783
  1421.0      0.000704     932.25610    1464.81812
  1439.0      0.000695     932.30518    1468.85339
  1432.0      0.000698     932.35413    1483.15857
  1485.0      0.000673     932.40253    1512.16467
  1591.0      0.000629     932.45099    1559.46313
  1623.0      0.000616     932.49908    1628.34460
  1726.0      0.000579     932.54712    1721.50696
  1864.0      0.000536     932.59509    1841.71387
  2008.0      0.000498     932.64240    1989.87256
  2180.0      0.000459     932.68964    2164.81543
  2438.0      0.000410     932.73706    2360.23462
  2561.0      0.000390     932.78381    2559.77075
  2687.0      0.000372     932.83063    2736.42163
  2680.0      0.000373     932.87720    2853.53271
  2581.0      0.000387     932.92340    2880.94434
  2406.0      0.000416     932.96954    2811.51440
  2260.0      0.000442     933.01520    2666.93994
  2042.0      0.000490     933.06079    2482.98584
  1908.0      0.000524     933.10632    2293.38135
  1831.0      0.000546     933.15149    2119.59082
  1734.0      0.000577     933.19647    1972.44800
  1658.0      0.000603     933.24103    1856.53625
  1654.0      0.000605     933.28564    1771.81824
  1652.0      0.000605     933.32990    1717.14722
  1653.0      0.000605     933.37396    1690.01611
  1684.0      0.000594     933.41791    1687.32959
  1697.0      0.000589     933.46143    1704.73767
  1739.0      0.000575     933.50482    1735.60754
  1744.0      0.000573     933.54810    1769.62195
  1718.0      0.000582     933.59100    1793.16150
  1648.0      0.000607     933.63373    1792.50928
  1593.0      0.000628     933.67639    1760.29724
  1563.0      0.000640     933.71851    1699.50635
  1454.0      0.000688     933.76056    1621.20325
  1382.0      0.000724     933.80243    1537.40845
  1305.0      0.000766     933.84412    1456.82458
  1291.0      0.000775     933.88531    1384.53113
  1236.0      0.000809     933.92657    1321.85889
  1140.0      0.000877     933.96741    1269.09888
  1160.0      0.000862     934.00806    1225.31750
  1163.0      0.000860     934.04852    1189.30554
  1125.0      0.000889     934.08881    1159.95178
  1097.0      0.000912     934.12872    1135.99304
  1095.0      0.000913     934.16858    1116.47461
  1081.0      0.000925     934.20795    1100.48206
  1085.0      0.000922     934.24738    1087.28943
  1081.0      0.000925     934.28644    1076.38049
  1079.0      0.000927     934.32520    1067.28198
  1041.0      0.000961     934.36377    1059.67383
  1020.0      0.000980     934.40210    1053.23608
  1081.0      0.000925     934.44031    1047.66467
  1041.0      0.000961     934.47809    1042.67029
  1032.0      0.000969     934.51569    1037.94531
  1048.0      0.000954     934.55322    1033.30762
  1010.0      0.000990     934.59021    1028.70862
  1049.0      0.000953     934.62738    1024.23108
  1027.0      0.000974     934.66394    1020.01715
  975.0       0.001026     934.70032    1016.14819
[truncated: 371,567 more chars]
