# Supplementary material for: Alaptide from synchrotron powder diffraction data
Source: Acta Crystallogr Sect E Struct Rep Online. 2010 Mar 13;66(Pt 4):o821. doi: 10.1107/S1600536810007750 (PMC2983785; doi:10.1107/S1600536810007750)
Supplement: Supplementary file 3 [file e-66-0o821-Isup3.hkl]

data_I

loop_
      _refln_index_h
      _refln_index_k
      _refln_index_l
      _refln_observed_status
      _refln_F_squared_meas
      _refln_F_squared_calc
      _refln_phase_calc
      _refln_d_spacing
      _gsas_i100_meas
   2   0   0 o  5851.057   5996.916    0.00   10.57059 100.00
   1   1   0 o  47.340      2.329    -90.00    6.83430   0.66
   2   1   0 o  8935.364   8573.813  -180.00   5.96317  95.86
   1   0   1 o  303.215    232.522    90.00    5.90176   4.14
   2   0   1 o  1379.339   1468.192   90.00    5.31326  14.59
   4   0   0 o  47.674     71.265      0.00    5.28530   0.20
   3   1   0 o  71.371     55.243     90.00    5.04376   0.55
   0   1   1 o  6996.503   6908.289   90.00    4.68060  54.05
   3   0   1 o  27.001     24.972    -90.00    4.63194   0.21
   1   1   1 o  490.907    538.789   -103.18   4.56994   7.19
   2   1   1 o  175.412    164.942    51.95    4.27981   2.22
   4   1   0 o  236.330    121.211     0.00    4.26515   1.31
   4   0   1 o  1807.796   1642.934  -90.00    4.00734  10.00
   3   1   1 o  1143.610   1066.291   96.47    3.89895  11.79
   5   1   0 o  19.808     15.878     90.00    3.64888   0.08
   0   2   0 o  25426.613  23955.139  180.00   3.61104  49.86
   1   2   0 o  16.570     22.166     90.00    3.55949   0.06
   6   0   0 o  146.566    213.163     0.00    3.52353   0.28
   4   1   1 o  68.623     139.940   -119.16   3.50406   0.56
   5   0   1 o  3058.407   2972.560   90.00    3.48350  12.45
   2   2   0 o  11363.675  11649.542  180.00   3.41715  40.03
   3   2   0 o  806.529    830.509   -90.00    3.21369   2.52
   6   1   0 o  156.987    164.204     0.00    3.16674   0.48
   5   1   1 o  57.975     146.377   -93.95    3.13759   0.38
   0   2   1 o  338.898    383.294     0.00    3.11343   1.06
   1   2   1 o   3.215      2.533     50.40    3.08021   0.02
   0   0   2 o  219.782    260.595    180.00   3.07305   0.42
   6   0   1 o  61.708     86.363     90.00    3.05682   0.19
   1   0   2 o  3211.338   2944.885  -180.00   3.04109  11.91
   2   2   1 o  251.553    231.952    55.38    2.98658   1.45
   4   2   0 o  684.850    492.142   -180.00   2.98159   1.85
   2   0   2 o  380.566    204.587    180.00   2.95088   1.31
   3   2   1 o  898.063    773.327   -59.44    2.84787   4.68
   0   1   2 o  73.977     56.720     90.00    2.82770   0.23
   3   0   2 o  501.128    396.007    180.00   2.81687   1.54
   6   1   1 o  187.077    161.093   -102.85   2.81504   0.96
   1   1   2 o  220.608    194.358     1.75    2.80274   1.33
   7   1   0 o  37.425     37.412     90.00    2.78634   0.09
   2   1   2 o  1108.366   1082.834    2.01    2.73165   6.28
   7   0   1 o  293.146    228.356   -90.00    2.71059   0.70
   5   2   0 o  1688.111   1451.701  -90.00    2.74592   3.88
   4   2   1 o  327.776    306.828   -113.11   2.68259   1.51
   4   0   2 o  1051.016   1104.656   180.00   2.65663   2.80
   8   0   0 o  1242.072   1370.412    0.00    2.64265   1.34
   3   1   2 o  2644.360   2441.718  -13.47    2.62432  13.62
   7   1   1 o  238.648    188.775    153.50   2.53773   0.99
   6   2   0 o  920.314    562.960     0.00    2.52188   1.79
   5   2   1 o  418.154    472.322   -95.85    2.50708   1.68
   4   1   2 o  2201.454   2131.753   -0.32    2.49329  10.06
   5   0   2 o  12.395     12.633      0.00    2.48585   0.03
   8   1   0 o  808.736    608.938     0.00    2.48172   1.54
   8   0   1 o  747.952    799.885    90.00    2.42774   1.42
   1   3   0 o  394.173    583.026   -90.00    2.39190   0.68
   5   1   2 o  238.935    233.024     6.17    2.35051   0.95
   2   3   0 o  218.666    244.878     0.00    2.34726   0.37
   0   2   2 o  1133.659   1184.869    0.00    2.34030   2.21
   6   2   1 o  239.925    212.915   -71.88    2.33311   0.83
   1   2   2 o  207.301    236.305   -24.35    2.32609   0.80
   7   2   0 o  274.480    316.352   -90.00    2.31669   0.45
   6   0   2 o  303.822    354.020     0.00    2.31597   0.59
   8   1   1 o  50.869     54.065    -129.41   2.30120   0.17
   2   2   2 o  551.337    421.056   -33.85    2.28497   2.04
   3   3   0 o  192.454    158.068   -90.00    2.27810   0.30
   3   2   2 o  256.709    292.707   -30.78    2.22103   0.89
   0   3   1 o  14.001     15.171    -90.00    2.24154   0.02
   6   1   2 o  1296.842   1331.286   11.60    2.20535   4.49
   9   1   0 o  61.060     77.208     90.00    2.23383   0.09
   1   3   1 o  123.624    158.923   -89.74    2.22905   0.39
   9   0   1 o  45.392     40.531    -90.00    2.19422   0.07
   2   3   1 o  327.915    312.335   -109.51   2.19278   0.99
   4   3   0 o  1588.823   1672.517    0.00    2.19080   2.33
   7   2   1 o  207.813    255.536    150.85   2.16780   0.62
   7   0   2 o   2.252      1.390      0.00    2.15403   0.00
   4   2   2 o  124.514    123.693    18.38    2.13990   0.40
   3   3   1 o  25.380     24.743    -43.77    2.13608   0.07
   8   2   0 o  1215.621   1315.486   180.00   2.13258   1.71
  10   0   0 o  1267.953   1237.195    0.00    2.11412   0.88
   9   1   1 o  1098.560   990.387    106.67   2.09946   3.10
   5   3   0 o  33.671     31.709    -90.00    2.09204   0.05
   7   1   2 o  201.289    163.322    100.94   2.06418   0.60
   4   3   1 o  16.544     13.514     58.89    2.06362   0.04
   5   2   2 o  123.900    80.048     19.62    2.04758   0.36
   1   0   3 o  42.575     28.038     90.00    2.03915   0.07
  10   1   0 o  83.931     31.864    -180.00   2.02897   0.11
   8   2   1 o  106.597    79.615    -11.02    2.01474   0.28
   2   0   3 o  42.540     27.610    -90.00    2.01127   0.07
   8   0   2 o  70.598     13.257      0.00    2.00367   0.10
  10   0   1 o  52.079     13.825     90.00    1.99915   0.07
   6   3   0 o  197.571    155.910   -180.00   1.98772   0.24
   5   3   1 o  45.073     24.397     27.09    1.98045   0.11
   0   1   3 o  232.025    139.132    90.00    1.97093   0.36
   9   2   0 o  28.653     17.195    -90.00    1.96906   0.03
   3   0   3 o  117.823    59.827    -90.00    1.96725   0.18
   1   1   3 o  51.222     33.229    -96.88    1.96242   0.16
   6   2   2 o  153.260    134.690    67.45    1.94947   0.40
   2   1   3 o  28.775     40.731     124.12   1.93754   0.09
   8   1   2 o  50.754     68.150     151.89   1.93074   0.13
  10   1   1 o  87.660     112.531    53.20    1.92670   0.21
   4   0   3 o  1392.597   1158.108  -90.00    1.91021   2.01
   3   1   3 o  60.704     66.422    -157.61   1.89809   0.17
   0   3   2 o  261.390    285.767   -90.00    1.89510   0.32
   6   3   1 o  867.538    974.116    61.98    1.89127   1.96
   1   3   2 o  280.075    324.548    158.86   1.88753   0.68
   7   3   0 o   9.107     10.086     90.00    1.88250   0.01
   9   2   1 o  24.673     31.004     117.81   1.87518   0.06
   7   2   2 o  74.116     71.905    -135.53   1.84991   0.17
   4   1   3 o  457.511    437.782   -82.34    1.84671   1.21
   9   0   2 o  357.102    382.349   -180.00   1.86624   0.43
   5   0   3 o  91.205     105.981    90.00    1.84368   0.12
   2   3   2 o  579.366    665.432   -179.28   1.86536   1.37
  11   1   0 o  18.535     17.012     90.00    1.85729   0.02
  11   0   1 o  14.007     16.402    -90.00    1.83433   0.02
   3   3   2 o  178.090    259.384    147.43   1.83008   0.40
  10   2   0 o  1309.995   1358.527  -180.00   1.82444   1.36
   9   1   2 o  67.559     52.104     162.83   1.80689   0.15
   0   4   0 o  4548.407   4276.239    0.00    1.80552   2.27
   7   3   1 o  318.249    268.780   -42.90    1.79996   0.65
   1   4   0 o  40.600     35.848    -90.00    1.79897   0.04
   5   1   3 o  187.997    139.637    116.01   1.78639   0.46
   4   3   2 o  398.245    367.916   -174.97   1.78389   0.86
   0   2   3 o   0.129      0.128     180.00   1.78190   0.00
   2   4   0 o  2474.165   2823.024    0.00    1.77974   2.41
   8   3   0 o  361.417    415.613   -180.00   1.77964   0.35
  11   1   1 o  945.092    1081.665   74.84    1.77788   1.91
   1   2   3 o  15.603     17.574     177.63   1.77560   0.04
   6   0   3 o  3489.064   2728.296  -90.00    1.77109   4.20
  12   0   0 o  345.460    379.036     0.00    1.76177   0.17
   2   2   3 o  115.095    106.042    54.41    1.75710   0.27
   8   2   2 o  95.986     95.017     141.24   1.75203   0.20
   3   4   0 o  694.216    645.986    90.00    1.74902   0.65
  10   2   1 o  395.068    367.896   -59.22    1.74901   0.77
  10   0   2 o  98.183     43.708     180.00   1.74175   0.10
   0   4   1 o  166.845    177.685   -180.00   1.73232   0.16
   5   3   2 o  241.338    311.258    170.00   1.72934   0.49
   3   2   3 o  46.160     59.745    -114.98   1.72752   0.10
   1   4   1 o  19.840     24.880     158.93   1.72653   0.04
   6   1   3 o  125.044    146.561    105.29   1.72012   0.28
  12   1   0 o  96.657     103.968     0.00    1.71158   0.09
   2   4   1 o  173.785    206.790    163.64   1.70951   0.32
   8   3   1 o  17.651     21.065    -87.01    1.70942   0.03
   4   4   0 o  15.322     18.549      0.00    1.70857   0.01
  11   2   0 o  22.938     17.753     90.00    1.69659   0.02
   7   0   3 o  841.090    615.979    90.00    1.69543   0.91
  12   0   1 o   0.922      0.753     90.00    1.69356   0.00
  10   1   2 o  14.507     11.923    -28.73    1.69321   0.03
   4   2   3 o  696.170    558.884    97.07    1.68851   1.48
   3   4   1 o  150.239    190.647    131.77   1.68223   0.27
   9   3   0 o  190.138    261.757   -90.00    1.68125   0.17
   6   3   2 o  262.547    263.709   -160.38   1.66901   0.49
   5   4   0 o  1022.016   1149.682   90.00    1.66047   0.87
   9   2   2 o  135.716    150.167   -29.99    1.65792   0.25
   7   1   3 o  62.179     45.274     112.51   1.65056   0.13
  12   1   1 o  352.540    252.199    79.87    1.64883   0.61
   4   4   1 o  209.949    185.690    56.60    1.64615   0.36
   5   2   3 o  99.722     70.218    -61.57    1.64204   0.20
  11   2   1 o   8.953      3.784     20.87    1.63542   0.02
  11   0   2 o  311.969    206.853   -180.00   1.62949   0.28
   9   3   1 o  399.605    342.720   -69.46    1.62167   0.67
   8   0   3 o  89.304     52.849    -90.00    1.61913   0.09
   6   4   0 o  70.214     46.897    -180.00   1.60684   0.06
   7   3   2 o  202.929    174.083   -100.26   1.60525   0.35
   5   4   1 o  26.106     23.373     24.56    1.60300   0.04
   6   2   3 o  1302.154   1350.424   102.28   1.59013   2.43
  11   1   2 o  231.567    249.100    19.77    1.58953   0.40
  10   3   0 o  74.714     84.015      0.00    1.58852   0.06
  13   1   0 o  77.200     85.884     90.00    1.58652   0.06
  10   2   2 o  24.549     15.597     140.03   1.56879   0.04
  12   2   0 o  29.096     30.352     180.00   1.58337   0.02
   8   1   3 o  483.434    462.749    90.60    1.57991   0.89
   0   3   3 o  20.681     11.220     90.00    1.56020   0.02
   0   4   2 o  346.253    291.484    180.00   1.55671   0.28
   1   3   3 o  14.635     14.222    -77.33    1.55597   0.03
  13   0   1 o  364.322    333.235    90.00    1.57214   0.29
   6   4   1 o  35.828     43.160     155.49   1.55459   0.05
   1   4   2 o  57.842     79.420     100.21   1.55251   0.09
   7   4   0 o  326.710    423.646    90.00    1.54971   0.24
   9   0   3 o   1.183      0.972     90.00    1.54398   0.00
   2   3   3 o  29.644     24.754     42.45    1.54348   0.05
   2   4   2 o  281.886    318.692    151.77   1.54010   0.44
   8   3   2 o  195.293    221.846   -127.94   1.54004   0.31
  10   3   1 o  149.491    164.451   -111.68   1.53798   0.23
   0   0   4 o  17.665     19.013      0.00    1.53652   0.01
  13   1   1 o  303.097    327.634    78.35    1.53617   0.46
   7   2   3 o  130.639    150.631   -118.39   1.53469   0.22
  12   2   1 o  70.866     74.530    -126.77   1.53331   0.11
   1   0   4 o  34.203     34.130     180.00   1.53248   0.03
  12   0   2 o   1.379      1.224      0.00    1.52841   0.00
   3   3   3 o  131.444    153.532    -5.08    1.52331   0.22
   2   0   4 o  19.407     26.306      0.00    1.52054   0.02
   3   4   2 o  51.928     75.437    -173.03   1.52007   0.08
  14   0   0 o  11.619     13.329      0.00    1.51008   0.00
   9   1   3 o   9.658     11.280     74.23    1.50986   0.02
   0   1   4 o   0.494      0.539     90.00    1.50289   0.00
   7   4   1 o   8.137      8.831     35.83    1.50268   0.01
  11   3   0 o  153.349    161.406   -90.00    1.50198   0.11
   3   0   4 o  174.015    181.783   -180.00   1.50125   0.16
   1   1   4 o  16.460     17.879    -52.60    1.49910   0.03
   4   3   3 o  55.408     47.240     78.82    1.49637   0.09
  12   1   2 o  63.849     47.315     -6.94    1.49529   0.10
   4   4   2 o  113.792    89.466    -168.81   1.49329   0.17
   8   4   0 o  228.198    242.866     0.00    1.49079   0.16
   2   1   4 o   2.582      2.922    -126.15   1.48792   0.00
  11   2   2 o  255.745    304.721    20.47    1.48527   0.38
  13   2   0 o   8.301     10.623     90.00    1.48281   0.01
  14   1   0 o  190.058    147.338     0.00    1.47812   0.13
   8   2   3 o  212.686    152.720    84.76    1.47741   0.34
   4   0   4 o   5.097      3.604    -180.00   1.47544   0.00
   9   3   2 o  238.922    173.936   -59.44    1.47495   0.35
  10   0   3 o   7.538      6.689    -90.00    1.47123   0.01
   3   1   4 o  16.701     13.995    -24.04    1.46983   0.03
  14   0   1 o  49.736     43.450     90.00    1.46647   0.03
   5   3   3 o  120.099    145.533     2.17    1.46373   0.18
   5   4   2 o  15.224     19.359     135.54   1.46085   0.02
  11   3   1 o  296.206    425.140   -100.03   1.45904   0.40
   8   4   1 o  105.910    139.656    161.81   1.44878   0.14
   4   1   4 o  53.979     42.498     146.80   1.44558   0.09
   5   0   4 o   1.179      1.007      0.00    1.44413   0.00
  10   1   3 o  29.965     33.191     44.42    1.44162   0.05
  13   2   1 o  132.341    147.568   -119.96   1.44145   0.18
   1   5   0 o  92.162     104.274    90.00    1.44105   0.06
  13   0   2 o  13.168     10.745     180.00   1.43738   0.01
  14   1   1 o  42.130     34.703     149.22   1.43714   0.06
   9   4   0 o  24.632     27.160    -90.00    1.43152   0.02
   2   5   0 o  269.933    321.728   -180.00   1.43112   0.17
   6   3   3 o   4.531      4.888    -42.15    1.42660   0.01
   6   4   2 o  100.302    125.025   -112.39   1.42394   0.13
  12   3   0 o   1.994      2.588     180.00   1.42172   0.00
   9   2   3 o  211.276    240.404   -134.49   1.41966   0.31
   5   1   4 o   2.606      2.039     106.64   1.41609   0.00
   3   5   0 o  134.609    120.397    90.00    1.41500   0.08
   0   2   4 o   6.738      6.312     180.00   1.41385   0.01
  10   3   2 o  112.418    97.895      2.69    1.41114   0.15
   1   2   4 o   5.005      4.543    -99.08    1.41070   0.01
  13   1   2 o  66.542     65.450     38.27    1.40973   0.09
   6   0   4 o  34.194     33.483     180.00   1.40843   0.03
  12   2   2 o  129.463    121.542    16.96    1.40752   0.17
   0   5   1 o  236.067    217.090    90.00    1.40611   0.15
   1   5   1 o   1.419      0.617     106.63   1.40301   0.00
  11   0   3 o  26.618     10.413    -90.00    1.40168   0.02
   2   2   4 o  33.446     13.111    -133.65   1.40137   0.05
   9   4   1 o  41.287     26.254    -36.91    1.39420   0.05
   2   5   1 o  24.114     16.710     27.05    1.39383   0.03
   4   5   0 o  143.002    106.026    180.00   1.39332   0.09
  14   2   0 o  19.313     14.398    -180.00   1.39317   0.01
   3   2   4 o  81.644     71.463     11.55    1.38623   0.12
   7   3   3 o  170.628    149.890   -103.26   1.38616   0.23
  12   3   1 o  25.239     21.316     168.60   1.38514   0.03
   7   4   2 o   9.883      6.622     -4.35    1.38372   0.01
  15   1   0 o  12.131      7.643    -90.00    1.38332   0.01
   6   1   4 o  171.678    97.077     145.95   1.38239   0.26
   3   5   1 o  27.908     11.929    -12.55    1.37892   0.03
  11   1   3 o  11.550      4.282     32.19    1.37601   0.02
  15   0   1 o  110.203    72.104     90.00    1.37375   0.07
  10   4   0 o  347.434    258.530     0.00    1.37296   0.21
   7   0   4 o  72.036     36.033     180.00   1.36948   0.05
   5   5   0 o  100.978    64.085     90.00    1.36686   0.06
   4   2   4 o  21.717     13.044     21.72    1.36583   0.03
   1   4   3 o   5.787      4.606     94.67    1.35178   0.01
  15   1   1 o  18.758     18.503     153.95   1.34956   0.02
  11   3   2 o  142.638    141.368   -144.32   1.34942   0.17
  10   2   3 o  14.464      7.140    -84.99    1.36249   0.02
  13   3   0 o  16.431     14.267    -90.00    1.34758   0.01
   7   1   4 o  63.572     60.625     164.06   1.34550   0.09
   4   5   1 o  201.810    163.109   -99.14    1.35884   0.24
  14   2   1 o   0.965      0.803     122.15   1.35870   0.00
   2   4   3 o  48.510     63.255    -104.62   1.34357   0.06
   8   3   3 o  158.943    207.950   -89.74    1.34352   0.20
  14   0   2 o  158.841    152.179    180.00   1.35529   0.10
   0   4   3 o  78.051     70.886    -180.00   1.35455   0.05
   8   4   2 o  132.503    158.988   -59.22    1.34129   0.16
   5   2   4 o  36.514     42.757    -10.02    1.34087   0.05
  10   4   1 o  193.909    220.006    119.13   1.33994   0.22
   6   5   0 o   2.173      1.677      0.00    1.33648   0.00
  12   0   3 o  135.640    104.323   -90.00    1.33578   0.09
  13   2   2 o   2.054      1.620     86.57    1.33547   0.00
   5   5   1 o  60.664     59.510     141.40   1.33426   0.07
  14   1   2 o  420.233    470.683   -10.23    1.33204   0.50
   3   4   3 o  45.571     48.133     40.62    1.33020   0.06
   8   0   4 o  65.941     54.085    -180.00   1.32831   0.05
  16   0   0 o  89.923     43.358     180.00   1.32132   0.03
  13   3   1 o  251.117    268.548   -116.63   1.31631   0.28
  11   4   0 o  17.771     19.044     90.00    1.31592   0.01
  12   1   3 o  164.197    135.288   -99.78    1.31350   0.20
  15   2   0 o   6.440      5.446    -90.00    1.31295   0.00
   6   2   4 o  48.307     43.709    -21.20    1.31216   0.06
   4   4   3 o  263.370    238.499   -80.20    1.31215   0.32
   0   5   2 o  82.300     68.961     90.00    1.30722   0.05
  11   2   3 o  184.407    162.437    160.19   1.30669   0.22
   8   1   4 o  67.324     62.219    -161.29   1.30640   0.09
   6   5   1 o  161.151    163.106   -152.16   1.30596   0.18
   1   5   2 o  131.178    162.174   -51.29    1.30472   0.15
   7   5   0 o  10.354     10.462    -90.00    1.30306   0.01
  16   1   0 o  95.567     59.395      0.00    1.29975   0.05
   9   3   3 o  20.073     12.391    -116.45   1.29965   0.02
   9   4   2 o  60.509     40.528     167.29   1.29763   0.07
   2   5   2 o  37.589     25.508     38.02    1.29733   0.04
   0   3   4 o  17.943     11.733     90.00    1.29519   0.01
   1   3   4 o  20.179     15.960     114.08   1.29277   0.03
  16   0   1 o  34.218     28.950    -90.00    1.29181   0.02
  12   3   2 o  77.471     75.679     107.39   1.29032   0.09
   5   4   3 o  22.927     23.116     139.90   1.28997   0.03
  11   4   1 o   1.383      1.445    -82.90    1.28676   0.00
   9   0   4 o   0.566      0.761      0.00    1.28587   0.00
   2   3   4 o   6.587      9.658    -20.97    1.28558   0.01
   3   5   2 o  91.274     143.357   -38.43    1.28529   0.10
  15   2   1 o  68.429     99.236    -85.07    1.28398   0.07
  15   0   2 o   1.643      1.441     180.00   1.28110   0.00
   7   2   4 o  20.662     17.434    -117.84   1.28049   0.03
  14   3   0 o  124.354    119.343   -180.00   1.27924   0.07
   7   5   1 o  137.718    159.647    152.15   1.27472   0.14
   3   3   4 o  25.753     29.896     30.02    1.27385   0.03
  13   0   3 o  94.571     108.963   -90.00    1.27373   0.05
  16   1   1 o  23.316     22.717    -78.77    1.27163   0.02
   4   5   2 o  219.673    225.670    12.98    1.26898   0.23
  14   2   2 o  74.884     77.026     26.39    1.26887   0.08
   8   5   0 o   0.000      0.000     180.00   1.26745   0.00
   9   1   4 o   7.889      5.617      4.30    1.26596   0.01
   6   4   3 o  320.613    294.548   -81.31    1.26434   0.36
  15   1   2 o  131.592    115.576   -174.49   1.26141   0.14
  12   4   0 o  30.796     25.902      0.00    1.26094   0.02
   4   3   4 o  113.574    75.358    -34.84    1.25797   0.14
  10   3   3 o  36.729     24.923    -103.45   1.25536   0.04
  13   1   3 o  46.930     35.807    -112.54   1.25437   0.05
  10   4   2 o   9.676      8.055     49.85    1.25354   0.01
  12   2   3 o  82.502     72.222     100.03   1.25281   0.09
  14   3   1 o  48.945     43.191    -31.38    1.25240   0.05
   5   5   2 o  58.812     38.103      3.82    1.24889   0.06
   8   2   4 o  64.614     27.523      6.34    1.24665   0.08
  10   0   4 o   1.951      0.391      0.00    1.24293   0.00
   8   5   1 o   1.056      0.189     85.70    1.24133   0.00
  16   2   0 o   0.067      0.013    -180.00   1.24086   0.00
   5   3   4 o  12.773      5.262    -158.29   1.23839   0.01
   7   4   3 o  91.017     64.610     67.47    1.23594   0.10
  12   4   1 o  64.431     49.824     91.82    1.23521   0.06
  13   3   2 o  69.555     56.193    -144.30   1.23413   0.07
   9   5   0 o  97.285     106.359    90.00    1.23041   0.05
   1   0   5 o  33.156     15.303     90.00    1.22715   0.02
   6   5   2 o  172.296    134.232    17.28    1.22559   0.17
  17   1   0 o   0.003      0.002     90.00    1.22556   0.00
  10   1   4 o   5.108      4.559     174.20   1.22492   0.01
   2   0   5 o  49.354     59.827     90.00    1.22099   0.03
  17   0   1 o  31.451     59.916     90.00    1.21890   0.02
  16   2   1 o   3.134      4.257    -51.60    1.21632   0.00
  15   3   0 o   0.746      1.009    -90.00    1.21629   0.00
   6   3   4 o  67.006     82.857    -48.84    1.21566   0.08
  14   0   3 o  851.287    1043.043  -90.00    1.21556   0.45
  16   0   2 o   8.594      9.980     180.00   1.21387   0.00
   0   1   5 o  1248.752   1015.759   90.00    1.21179   0.77
   9   2   4 o  25.446     20.157    -112.35   1.21136   0.03
  11   3   3 o  63.958     50.578     84.22    1.21131   0.07
   3   0   5 o  345.370    269.443   -90.00    1.21094   0.21
   1   1   5 o  255.907    201.899   -99.64    1.20981   0.31
  11   4   2 o  52.490     42.338    -175.96   1.20968   0.05
  13   4   0 o   6.695      7.779    -90.00    1.20835   0.00
  15   2   2 o   4.057      5.084    -129.31   1.20737   0.00
   9   5   1 o  56.061     70.961     91.49    1.20647   0.05
   8   4   3 o  69.627     82.511    -64.20    1.20543   0.07
   2   1   5 o  600.261    578.336    100.55   1.20391   0.73
   0   6   0 o  999.086    988.262    180.00   1.20368   0.23
  17   1   1 o   8.875      9.964     65.65    1.20190   0.01
   1   6   0 o   7.542      8.287     90.00    1.20173   0.00
  13   2   3 o  187.312    193.285    108.59   1.20119   0.19
  11   0   4 o   0.000      0.000     180.00   1.20013   0.00
   7   5   2 o  37.794     38.991     89.07    1.19966   0.04
  14   1   3 o  127.522    133.296   -107.59   1.19870   0.13
   4   0   5 o  70.225     76.212     90.00    1.19727   0.04
  16   1   2 o  553.879    601.442     1.69    1.19708   0.54
   2   6   0 o  246.033    280.985   -180.00   1.19595   0.11
   3   1   5 o  563.100    485.209   -92.10    1.19426   0.67
  15   3   1 o  38.552     41.669    -70.81    1.19315   0.04
  10   5   0 o   2.036      2.434      0.00    1.19263   0.00
   0   6   1 o  163.163    121.344     0.00    1.18124   0.07
   4   1   5 o  185.033    137.936    87.07    1.18114   0.21
  14   3   2 o  521.707    390.798    169.56   1.18100   0.49
   0   5   3 o  20.969     16.017    -90.00    1.18051   0.01
   5   0   5 o  171.362    131.551   -90.00    1.18035   0.10
   7   3   4 o  14.542     16.464    -81.29    1.19035   0.02
   1   6   1 o  34.653     26.209    -39.59    1.17940   0.03
   1   5   3 o  29.275     20.894    -146.46   1.17867   0.03
  17   2   0 o  58.764     44.134     90.00    1.17582   0.03
   3   6   0 o  183.330    191.957   -90.00    1.18650   0.08
  10   2   4 o  87.189     74.231     93.68    1.17526   0.09
  13   4   1 o  28.918     28.273     124.47   1.18565   0.03
  18   0   0 o  97.903     95.032     180.00   1.17451   0.02
   2   6   1 o  184.706    196.306   -60.20    1.17393   0.16
   4   6   0 o   0.168      0.185      0.00    1.17363   0.00
   9   4   3 o  296.694    331.669    32.56    1.17343   0.29
   2   5   3 o  52.126     58.866    -86.32    1.17321   0.05
  11   1   4 o   0.427      0.290    -129.21   1.18390   0.00
   8   5   2 o  94.323     100.872    90.11    1.17170   0.09
  10   5   1 o  11.356     11.691     54.39    1.17079   0.01
   0   4   4 o   5.528      5.294      0.00    1.17015   0.00
